# Supplementary material for: Chemical acylation of an acquired serine suppresses oncogenic signaling of K-Ras(G12S)
Source: Nat Chem Biol. 2022 Jul 21;18(11):1177–83. doi: 10.1038/s41589-022-01065-9 (PMC9596369; doi:10.1038/s41589-022-01065-9)
Supplement: Supplementary file 3 — Full list of proteins captured by Probe 6 with or without competition by compound 5 (Extended Data Fig. 6d). [file 41589_2022_1065_MOESM3_ESM.xlsx]

## Sheet: Probe 6 Competition Proteomics
Full List of proteins captured by Probe 6 with or without competition by G12Si-5 (Extended Data Figure 6d)
Note: Rows with P-values smaller than 0.05 are highlighted blue.
Protein names	Gene names	MW (kDa)	TMT Intensity (log2)						Log2 Fold Change (Comp/No Comp)	-Log10 (P-value)
			No Comp Rep1	No Comp Rep2	No Comp Rep3	Comp Rep1	Comp Rep2	Comp Rep3
E3 ubiquitin-protein ligase RNF14	RNF14	53.837	11.4435	10.2085	11.1927	9.28887	NaN	NaN	-1.65933	0
Phospholipase D3	PLD3	54.705	18.062	17.9147	18.0752	16.374	16.4655	16.6475	-1.52167	4.04358
tRNA (adenine(58)-N(1))-methyltransferase catalytic subunit TRMT61A	TRMT61A	31.381	17.3156	17.0024	17.3817	16.0563	15.9605	16.0646	-1.2061	3.23584
GTPase KRas;GTPase KRas, N-terminally processed	KRAS	21.686	16.2996	16.1042	16.4012	14.9479	15.0537	15.2838	-1.17319	3.05273
tRNA (adenine(58)-N(1))-methyltransferase non-catalytic subunit TRM6	TRMT6	55.799	19.3933	19.0269	19.0938	18.1333	17.9662	18.0987	-1.10528	3.06279
CLIP-associating protein 1	CLASP1	169.45	10.8482	11.3522	9.89136	9.52021	9.9969	9.71507	-0.953183	0.992861
Transmembrane protein 11, mitochondrial	TMEM11	21.541	11.0509	10.2509	NaN	9.35041	10.1394	NaN	-0.905998	0.60526
CCR4-NOT transcription complex subunit 7	CNOT7	32.745	11.8268	10.9846	11.6095	10.5587	10.0448	11.1441	-0.891124	1.03155
Serine/threonine-protein phosphatase 2A 65 kDa regulatory subunit A beta isoform	PPP2R1B	66.213	11.089	10.9412	11.2969	10.2991	9.53972	10.8353	-0.884296	1.06632
Phosphatidylinositol 5-phosphate 4-kinase type-2 beta	PIP4K2B	47.377	11.7214	11.9709	11.6947	10.9784	11.4183	10.3544	-0.87868	1.28376
CDK5 regulatory subunit-associated protein 2	CDK5RAP2	215.04	11.329	10.535	10.5745	10.9203	9.07489	10.0316	-0.803898	0.608813
Solute carrier family 45 member 4	SLC45A4	83.877	10.6827	11.1062	NaN	10.1316	10.6649	9.51163	-0.791743	0.738816
Regulator of nonsense transcripts 3B	UPF3B	57.761	10.6114	NaN	10.3798	9.47316	9.97871	NaN	-0.769669	0.960672
Ubiquitin-associated protein 2	UBAP2	117.11	10.6768	NaN	10.2177	9.92711	NaN	9.48605	-0.740696	0.83727
RNA 3-terminal phosphate cyclase	RTCA	39.336	10.2198	NaN	10.3314	NaN	9.32479	9.78684	-0.719754	1.02721
Annexin A4	ANXA4	35.882	17.3806	17.8469	17.8362	16.8837	17.0231	17.1446	-0.670762	1.76276
Protein-associating with the carboxyl-terminal domain of ezrin	SCYL3	82.857	12.838	12.3853	12.5269	12.5777	11.1962	12.0101	-0.655415	0.708044
Aldo-keto reductase family 1 member B10	AKR1B10	36.019	22.7563	22.6102	23.0192	22.2553	21.9722	22.2129	-0.648481	1.91987
CCR4-NOT transcription complex subunit 2	CNOT2	59.737	16.4673	16.1832	16.6254	15.7585	15.7148	15.8649	-0.645906	2.0376
Nucleus accumbens-associated protein 1	NACC1	57.258	11.2285	10.9947	11.1493	11.0515	9.94325	10.5521	-0.608526	0.86358
Ras-related protein Rab-32	RAB32	24.997	12.5353	11.9972	12.1171	11.1742	11.3589	12.3288	-0.595912	0.689392
Arylamine N-acetyltransferase 1	NAT1	33.898	10.8718	11.8145	10.9248	11.0242	10.1951	NaN	-0.594079	0.49307
WD repeat-containing protein 47	WDR47	101.95	13.9618	14.2148	14.0356	13.6374	13.3923	13.444	-0.579481	2.26604
Gamma-taxilin;Putative gamma-taxilin 2	TXLNG;TXLNGY	60.585	11.9129	12.3419	12.3165	12.2345	10.5561	12.0437	-0.578945	0.455098
Isochorismatase domain-containing protein 2, mitochondrial	ISOC2	22.337	12.2582	11.9514	12.6105	12.8436	10.5983	11.6718	-0.568805	0.34939
Annexin A6	ANXA6	75.872	14.0116	14.6807	15.0652	14.0446	13.878	14.2088	-0.542049	0.774898
Soluble calcium-activated nucleotidase 1	CANT1	44.839	11.2671	9.83993	10.1261	9.70226	NaN	10.0441	-0.537832	0.376702
Coiled-coil domain-containing protein 186	CCDC186	103.69	12.1036	11.1603	11.2871	10.8511	11.2084	10.9344	-0.51904	0.758534
Cysteine desulfurase, mitochondrial	NFS1	50.195	10.5897	10.1397	10.1717	NaN	9.17891	10.39	-0.515933	0.433549
Guanine nucleotide-binding protein G(q) subunit alpha	GNAQ	42.142	11.5909	11.1784	10.7042	9.76406	10.8807	11.3074	-0.507165	0.408876
Paxillin	PXN	64.505	11.3081	10.6662	9.10331	9.381	10.3437	9.8375	-0.505116	0.286652
Spermatogenesis-associated serine-rich protein 2	SPATS2	59.544	13.5704	13.1889	12.8485	12.9557	12.5833	12.5552	-0.504553	0.963433
39S ribosomal protein L32, mitochondrial	MRPL32	21.405	12.1879	11.8156	11.9709	11.6978	11.8589	10.9106	-0.502361	0.737741
Very large A-kinase anchor protein	CRYBG3	330.63	11.8348	11.0908	11.6777	11.2456	10.6997	11.2003	-0.485941	0.783418
Lysine-specific demethylase 5C	KDM5C	175.72	13.1331	12.5745	12.0656	12.1815	12.2598	11.874	-0.485935	0.667879
Centrosomal protein of 170 kDa	CEP170	175.29	12.0752	11.604	12.1397	11.5367	11.31	11.5375	-0.478222	1.21434
Nuclear-interacting partner of ALK	ZC3HC1	55.261	12.0292	12.0397	11.8265	11.7937	11.1736	11.5155	-0.470852	1.15159
Pyridoxal-dependent decarboxylase domain-containing protein 1	PDXDC1	86.706	17.0759	16.9423	17.1889	16.7461	16.4514	16.6102	-0.466452	1.86344
Vacuolar protein sorting-associated protein 45	VPS45	65.076	12.1626	12.1225	12.5247	12.1672	11.1106	12.145	-0.462337	0.551283
Interferon regulatory factor 2-binding protein-like	IRF2BPL	82.658	12.6636	12.7019	12.3201	12.3298	11.9693	12.0196	-0.455654	1.28954
39S ribosomal protein L34, mitochondrial	MRPL34	10.165	11.5035	11.8144	11.7697	11.0753	11.1118	11.5389	-0.45388	1.20067
DNA polymerase epsilon subunit 3	POLE3	16.859	13.6591	13.3502	13.4226	13.4078	12.8585	12.8211	-0.448161	0.994567
60S ribosomal protein L14	RPL14	23.432	18.4494	18.1572	18.3174	18.0524	17.626	17.9047	-0.446992	1.38259
39S ribosomal protein L11, mitochondrial	MRPL11	20.683	11.7116	11.4723	11.6537	11.5923	10.7525	NaN	-0.440135	0.567989
Sorting nexin-3	SNX3	18.762	11.1473	11.0667	10.2685	10.6911	10.1849	10.2943	-0.437428	0.613947
Pseudouridylate synthase 7 homolog-like protein	PUS7L	80.7	10.7517	11.0128	11.07	9.92002	11.0992	NaN	-0.435256	0.385743
Oxysterol-binding protein-related protein 11	OSBPL11	83.642	10.3829	10.904	10.5824	10.8651	8.57592	11.1275	-0.433585	0.202901
Formin-like protein 3;Formin-like protein 2	FMNL3;FMNL2	117.21	13.5286	13.5599	13.3319	13.0495	13.0823	12.9909	-0.432546	2.32315
N-acylethanolamine-hydrolyzing acid amidase;N-acylethanolamine-hydrolyzing acid amidase subunit alpha;N-acylethanolamine-hydrolyzing acid amidase subunit beta	NAAA	40.066	11.0524	10.4308	10.2108	10.9883	9.2872	NaN	-0.426874	0.228155
ADP-ribose pyrophosphatase, mitochondrial	NUDT9	39.125	10.3888	11.0518	10.8189	10.1978	10.8018	9.99901	-0.420264	0.608313
SUMO-conjugating enzyme UBC9	UBE2I	18.007	15.6982	15.6014	15.1315	15.2595	14.7702	15.1409	-0.420179	0.853305
Transmembrane protein 2	TMEM2	154.37	11.4108	10.9882	11.6164	10.7126	10.7724	11.2724	-0.419323	0.751619
Putative deoxyribonuclease TATDN1	TATDN1	33.601	11.2741	11.2187	11.0877	10.3751	10.6654	11.2949	-0.415045	0.681053
Ubiquitin-conjugating enzyme E2 T	UBE2T	22.521	13.7909	13.738	13.6514	13.4297	13.262	13.2474	-0.413712	2.35965
60S ribosomal protein L36	RPL36	12.254	15.2864	14.9201	14.783	14.7431	14.3906	14.6251	-0.410222	1.05618
Ras-related protein Rab-3B	RAB3B	24.758	9.90901	10.5747	9.89494	NaN	9.71691	NaN	-0.409306	0
60S ribosomal protein L10a	RPL10A	24.831	19.5298	19.2854	19.3661	19.1361	18.7988	19.0187	-0.409259	1.54332
TBC1 domain family member 23	TBC1D23	78.321	12.9477	13.0175	12.8387	12.793	12.1932	12.5912	-0.408801	1.04529
182 kDa tankyrase-1-binding protein	TNKS1BP1	181.79	17.7509	17.532	17.469	17.3271	17.0746	17.1326	-0.405834	1.62034
Nucleolar protein 12	NOL12	24.663	10.121	9.71065	9.81657	9.38226	9.57336	NaN	-0.404935	0.989515
D-tyrosyl-tRNA(Tyr) deacylase 1	DTD1	23.423	12.4572	11.5113	12.1193	11.921	11.9086	11.0439	-0.404718	0.431762
Putative pre-mRNA-splicing factor ATP-dependent RNA helicase DHX32	DHX32	84.418	13.4679	12.8819	13.4965	12.8878	12.6823	13.079	-0.399044	0.799269
Cathepsin Z	CTSZ	33.868	15.7082	15.5775	15.817	15.6149	15.1927	15.1067	-0.396181	1.08531
Cancer-related nucleoside-triphosphatase	NTPCR	20.713	NaN	NaN	10.2408	9.68675	10.0093	NaN	-0.392784	0
Drebrin-like protein	DBNL	48.207	12.1307	11.6811	11.4401	12.1296	10.0788	11.8665	-0.392307	0.227367
Protein CREG1	CREG1	24.074	12.1526	11.9599	12.326	11.5503	11.7876	11.9419	-0.38624	1.1685
60S ribosomal protein L26-like 1;60S ribosomal protein L26	RPL26L1;RPL26	17.256	18.5419	18.1273	17.9576	17.8498	17.6531	17.9718	-0.38407	0.910888
Myelin expression factor 2	MYEF2	64.121	13.0917	13.183	12.6363	12.7202	12.6623	12.3768	-0.383945	0.896871
Serine/threonine-protein phosphatase 2A 56 kDa regulatory subunit alpha isoform	PPP2R5A	56.193	12.5148	12.6047	12.3671	12.5934	11.3846	12.3582	-0.383463	0.43656
Long-chain-fatty-acid--CoA ligase 4	ACSL4	79.187	10.0527	10.3548	10.3709	10.2986	9.66356	9.6719	-0.38144	0.747147
Signal recognition particle 14 kDa protein	SRP14	14.57	16.9031	16.75	16.5825	16.5286	16.1533	16.4131	-0.380196	1.23536
Ribosomal RNA processing protein 1 homolog A	RRP1	52.839	11.6411	10.6217	12.3029	10.8851	10.6189	11.9241	-0.379197	0.236542
Annexin A11	ANXA11	54.389	15.0014	15.1927	15.533	14.9685	14.7281	14.9074	-0.374367	1.02566
CCR4-NOT transcription complex subunit 1	CNOT1	266.94	18.7699	18.5383	18.5031	18.4046	18.0512	18.2381	-0.372495	1.32116
V-type proton ATPase subunit E 1;V-type proton ATPase subunit E 2	ATP6V1E1;ATP6V1E2	26.145	14.5713	14.2007	14.4202	14.2634	13.8056	14.0111	-0.370683	1.02013
DnaJ homolog subfamily A member 3, mitochondrial	DNAJA3	52.488	11.3838	11.9718	12.0923	11.712	11.1682	11.4566	-0.370366	0.617677
Cofilin-2	CFL2	18.736	12.7028	12.5436	12.5516	12.6352	12.0533	12.0057	-0.367959	0.815479
Wiskott-Aldrich syndrome protein family member 1	WASF1	61.651	12.4432	12.2786	12.4138	12.406	11.987	11.643	-0.366571	0.743104
Lysine-specific demethylase 3B	KDM3B	191.58	11.5517	11.4912	11.0491	11.1238	10.9674	10.9077	-0.364351	0.999346
Uncharacterized protein C12orf43	C12orf43	28.17	11.3526	11.6981	11.945	11.0231	11.4188	11.4643	-0.363171	0.752725
Ribonucleoprotein PTB-binding 1	RAVER1	63.876	10.2416	11.0768	11.4009	10.729	9.90854	10.9932	-0.362844	0.311807
Protein S100-A4	S100A4	11.728	18.7729	18.8062	19.2709	18.8818	18.2894	18.5964	-0.360767	0.700929
Talin-2	TLN2	271.61	16.5943	16.3179	15.9117	16.0026	15.7946	15.9452	-0.360493	0.802378
Septin-6	SEPT6	49.716	12.7772	12.2499	12.1757	12.0405	11.9351	12.1487	-0.359533	0.837674
Annexin A2;Putative annexin A2-like protein	ANXA2;ANXA2P2	38.604	20.656	20.8059	20.6877	20.4149	20.232	20.4346	-0.356033	1.96758
60S ribosomal protein L38	RPL38	8.2178	17.458	17.3504	17.3804	17.1091	16.8437	17.1727	-0.354479	1.54495
General transcription factor 3C polypeptide 5	GTF3C5	59.57	12.4179	12.2614	11.7617	11.9363	11.0829	12.3638	-0.352678	0.343312
PAB-dependent poly(A)-specific ribonuclease subunit PAN2	PAN2	135.37	10.7112	10.4938	10.7843	10.9474	10.7142	9.27819	-0.349785	0.263825
Rho GTPase-activating protein 17	ARHGAP17	95.436	12.2842	12.1019	10.6262	11.6572	11.4866	10.8232	-0.348415	0.234719
Nascent polypeptide-associated complex subunit alpha, muscle-specific form	NACA	205.42	19.7149	19.6371	19.6596	19.5767	19.1596	19.2357	-0.34652	1.24854
Coiled-coil domain-containing protein 134	CCDC134	26.56	11.7314	11.7649	11.786	11.5226	11.302	11.4203	-0.34584	2.20504
Epidermal growth factor receptor kinase substrate 8	EPS8	91.88	12.4671	12.3978	12.1456	12.5987	12.0011	11.3765	-0.344735	0.398242
NEDD8-activating enzyme E1 regulatory subunit	NAE1	60.246	13.424	13.3666	13.4671	13.0955	13.0964	13.0417	-0.341339	3.24362
Solute carrier family 22 member 5	SLC22A5	62.751	14.4832	14.4974	14.709	14.1663	14.1569	14.3447	-0.340597	1.63413
Aurora kinase A	AURKA	45.809	12.9649	12.8555	12.4409	12.944	11.8295	12.4748	-0.337683	0.39606
60S ribosomal protein L27	RPL27	15.798	18.2886	17.9316	17.7916	17.759	17.4891	17.7507	-0.337629	0.914061
1,25-dihydroxyvitamin D(3) 24-hydroxylase, mitochondrial	CYP24A1	58.875	17.8577	17.6688	17.6098	17.4436	17.282	17.3992	-0.337125	1.71502
Actin-related protein 2/3 complex subunit 3	ARPC3	20.546	12.2285	11.4345	11.3094	11.4531	11.0359	11.4782	-0.335078	0.448276
Kinetochore-associated protein DSN1 homolog	DSN1	40.067	11.9249	11.7744	12.0051	11.3922	11.7292	11.5804	-0.334229	1.31906
60S ribosomal protein L23a	RPL23A	17.695	18.8834	18.5572	18.2689	18.3665	18.0202	18.3214	-0.333795	0.735071
Haloacid dehalogenase-like hydrolase domain-containing protein 3	HDHD3	28	11.2114	9.72047	9.31452	9.74366	9.83072	9.67092	-0.333695	0.225503
Mammalian ependymin-related protein 1	EPDR1	25.437	15.1418	15.0043	14.9966	14.929	14.498	14.7159	-0.333267	1.17745
La-related protein 7	LARP7	66.898	15.24	15.2401	15.2999	14.9986	14.8173	14.9694	-0.331581	2.29075
Microtubule-associated protein 1B;MAP1B heavy chain;MAP1 light chain LC1	MAP1B	270.63	20.4688	20.1898	20.1248	20.1286	19.7607	19.9002	-0.331306	1.03427
Rab11 family-interacting protein 1	RAB11FIP1	137.17	13.9934	13.679	13.5796	13.3491	13.567	13.3425	-0.331111	1.07419
Activated RNA polymerase II transcriptional coactivator p15	SUB1	14.395	18.5422	18.3306	18.1871	18.1991	17.8868	17.9892	-0.328249	1.11746
Protein phosphatase 1 regulatory subunit 7	PPP1R7	41.564	12.0706	12.0994	11.6888	12.1844	10.9746	11.7158	-0.327998	0.364013
N-terminal Xaa-Pro-Lys N-methyltransferase 1;N-terminal Xaa-Pro-Lys N-methyltransferase 1, N-terminally processed	NTMT1	25.387	9.87027	10.3333	10.7568	10.267	9.17138	10.5433	-0.326209	0.265395
Protein NDRG3	NDRG3	41.408	10.3775	9.56146	NaN	9.64344	NaN	NaN	-0.326056	0
Transcription factor A, mitochondrial	TFAM	29.096	15.5406	15.2833	14.9652	15.1607	14.7774	14.875	-0.325323	0.73734
NADH-ubiquinone oxidoreductase chain 6	MT-ND6	18.622	11.5195	11.5925	11.3167	10.5777	10.8617	12.0142	-0.325042	0.294721
Solute carrier family 35 member F6	SLC35F6	40.214	12.1709	12.1227	11.6798	11.6646	11.3749	11.9595	-0.324802	0.636812
Gamma-adducin	ADD3	79.154	13.6901	13.2601	13.2218	13.3232	12.8647	13.0144	-0.323263	0.733742
60S ribosomal protein L35	RPL35	14.551	18.1251	17.9413	17.5042	17.6409	17.4397	17.5221	-0.322643	0.769077
Ubiquitin-conjugating enzyme E2 G1;Ubiquitin-conjugating enzyme E2 G1, N-terminally processed	UBE2G1	19.509	11.4604	11.9011	11.5481	11.7006	10.6327	11.6084	-0.322618	0.367271
RNA demethylase ALKBH5	ALKBH5	44.255	11.5214	12.1039	11.945	11.1244	11.7909	11.6885	-0.322158	0.523638
60 kDa SS-A/Ro ribonucleoprotein	TROVE2	60.67	14.372	14.1366	13.9459	13.8331	13.8968	13.7591	-0.321841	1.16866
Protein Mpv17	MPV17	19.733	10.1333	9.99365	NaN	9.65387	9.83015	NaN	-0.32145	0.984332
60S ribosomal protein L17	RPL17	21.397	18.8576	18.2017	17.6989	18.0364	17.7804	17.9805	-0.320282	0.392577
Protein RTF2 homolog	RTFDC1	33.886	12.301	11.9017	12.3766	12.311	11.5343	11.78	-0.318026	0.511525
60S ribosomal protein L21	RPL21	18.565	18.7164	18.3985	18.2229	18.2132	17.9358	18.2406	-0.316067	0.842502
Sigma non-opioid intracellular receptor 1	SIGMAR1	25.127	12.7295	11.8729	12.6631	12.2302	11.7446	12.3444	-0.315403	0.403948
Cell differentiation protein RCD1 homolog	RQCD1	33.631	16.0571	15.641	15.7716	15.6079	15.3858	15.5308	-0.315079	1.06495
Polyamine-modulated factor 1	PMF1	23.339	11.8029	11.4663	11.9373	11.2509	11.3381	11.6761	-0.313803	0.755739
Conserved oligomeric Golgi complex subunit 5	COG5	92.742	14.6041	14.255	14.4689	14.2422	13.7492	14.4009	-0.311886	0.636523
GH3 domain-containing protein	GHDC	57.522	13.3963	13.0227	12.7665	12.5195	13.1479	12.59	-0.309369	0.500484
Microtubule cross-linking factor 1;Protein SOGA3	MTCL1;SOGA3	209.52	14.3026	14.1353	14.3605	14.3735	13.8866	13.6116	-0.308884	0.593176
Ubiquitin-conjugating enzyme E2 K	UBE2K	22.406	11.6274	11.2062	11.059	10.2549	11.3476	11.3639	-0.308747	0.311682
SAFB-like transcription modulator	SLTM	117.15	12.312	11.414	12.5608	11.8337	12.0316	11.4971	-0.308139	0.332817
La-related protein 4	LARP4	80.595	13.8645	13.6481	13.2828	13.39	13.0703	13.411	-0.308039	0.693211
Interferon regulatory factor 2-binding protein 2	IRF2BP2	61.024	15.1738	14.7706	14.9275	14.8592	14.4575	14.6312	-0.307962	0.867127
High mobility group protein HMG-I/HMG-Y	HMGA1	11.676	16.4648	16.1583	15.6623	15.7911	15.6539	15.9217	-0.306211	0.550418
Coatomer subunit zeta-1	COPZ1	20.198	15.3087	15.1618	15.6376	15.2311	14.7839	15.1789	-0.304775	0.697017
Small ubiquitin-related modifier 1;Small ubiquitin-related modifier	SUMO1	11.557	14.7573	14.8818	15.3334	14.9585	14.489	14.6162	-0.302973	0.6055
Translation initiation factor eIF-2B subunit alpha	EIF2B1	33.712	14.2262	14.2462	13.8564	14.1516	13.5657	13.7076	-0.30133	0.623925
Engulfment and cell motility protein 2	ELMO2	82.614	14.6575	14.7015	14.4617	14.5975	14.1658	14.1608	-0.298896	0.855299
Copine-3	CPNE3	60.13	17.2784	17.7116	17.7351	17.3003	16.8543	17.6779	-0.297528	0.457576
Signal recognition particle 9 kDa protein	SRP9	10.112	17.0461	16.7704	16.6277	16.5886	16.3849	16.5787	-0.297375	0.999428
E3 ubiquitin-protein ligase NEDD4-like	NEDD4L	111.93	15.1261	14.402	14.7034	14.705	14.137	14.5022	-0.295776	0.479675
Protein transport protein Sec31A	SEC31A	133.01	17.6158	17.3085	17.5931	17.4856	17.0143	17.1421	-0.291776	0.782526
Kinase D-interacting substrate of 220 kDa	KIDINS220	196.54	12.7155	12.4479	12.5194	12.7402	11.9537	12.1147	-0.291402	0.503948
Programmed cell death protein 6	PDCD6	21.868	14.2934	14.1979	14.6842	14.3097	13.7463	14.2455	-0.291345	0.556612
Ras-related GTP-binding protein C;Ras-related GTP-binding protein D	RRAGC;RRAGD	44.223	13.2932	13.3845	13.2487	13.0125	13.0444	12.9972	-0.290812	2.62915
Switch-associated protein 70	SWAP70	68.997	12.6813	12.5081	13.5179	12.9174	12.757	12.1648	-0.289352	0.304553
60S ribosomal protein L32	RPL32	15.86	18.9497	18.5606	18.2545	18.3602	18.1244	18.4142	-0.288662	0.585563
Agmatinase, mitochondrial	AGMAT	37.66	11.1911	10.7513	11.0288	10.4969	10.4556	11.1531	-0.28854	0.48265
Protein ENL	MLLT1	62.055	13.8232	13.5749	13.4314	13.5259	13.0758	13.3655	-0.287421	0.757399
Gametogenetin-binding protein 2	GGNBP2	79.086	10.9597	10.4572	10.9014	10.034	10.7388	10.6853	-0.286756	0.445614
Microtubule-associated tumor suppressor 1	MTUS1	141.4	14.3613	14.2481	14.1337	14.1981	13.6232	14.0689	-0.284301	0.696039
Transportin-2	TNPO2	101.39	NaN	9.89689	NaN	9.90863	9.32044	9.61069	-0.283637	0
Myosin-9	MYH9	226.53	21.7295	21.7726	21.9517	21.9388	21.314	21.3508	-0.283389	0.593139
OTU domain-containing protein 6B	OTUD6B	33.812	13.7617	13.0995	13.3523	13.2998	13.206	12.8593	-0.2828	0.530291
Translocon-associated protein subunit alpha	SSR1	32.235	14.9873	15.0572	15.377	15.1121	14.655	14.8079	-0.282139	0.71607
NADH dehydrogenase [ubiquinone] 1 alpha subcomplex subunit 5	NDUFA5	13.459	13.7979	13.654	13.3509	13.4842	13.2455	13.2269	-0.282057	0.841373
Glycerophosphodiester phosphodiesterase domain-containing protein 1	GDPD1	36.167	13.4022	12.9253	12.5544	12.7865	12.5639	12.6865	-0.281637	0.482586
28 kDa heat- and acid-stable phosphoprotein	PDAP1	20.63	16.8417	16.7349	16.1619	16.5397	15.9851	16.3691	-0.281535	0.453892
E3 ubiquitin-protein ligase HECTD3	HECTD3	97.112	13.0019	12.4542	12.7596	12.5212	12.6422	12.208	-0.281446	0.618154
5-3 exoribonuclease 1	XRN1	194.1	12.9084	12.6245	12.7471	12.9709	11.8769	12.5902	-0.280702	0.352408
Protein FAM91A1	FAM91A1	93.908	14.9544	14.7925	14.6614	14.6484	14.3376	14.5807	-0.280514	1.03897
Mediator of DNA damage checkpoint protein 1	MDC1	226.66	12.3321	12.1206	11.8119	11.8695	11.0278	12.53	-0.279085	0.238873
Protein IMPACT	IMPACT	36.476	NaN	9.71328	NaN	9.43423	NaN	NaN	-0.279052	0
Proteasome subunit alpha type-6	PSMA6	27.399	18.7615	18.4898	19.0889	18.8889	18.2522	18.3653	-0.277878	0.458334
Translation initiation factor IF-3, mitochondrial	MTIF3	31.725	9.42759	10.0897	9.51179	9.21043	9.6449	9.34034	-0.277808	0.495281
Eukaryotic translation elongation factor 1 epsilon-1	EEF1E1	19.81	14.77	14.9464	14.5229	14.7377	14.1928	14.4763	-0.277501	0.625535
NADH dehydrogenase [ubiquinone] 1 alpha subcomplex subunit 13	NDUFA13	16.698	11.3179	10.847	10.9103	10.9345	10.1983	11.1148	-0.27586	0.363531
Acidic leucine-rich nuclear phosphoprotein 32 family member A	ANP32A	28.585	18.4578	18.288	18.069	18.2233	17.8254	17.9394	-0.275614	0.77811
La-related protein 4B	LARP4B	80.551	13.0811	13.1332	12.2213	12.7674	12.6771	12.1674	-0.274572	0.322125
Origin recognition complex subunit 3	ORC3	82.253	10.4338	10.1064	11.347	10.7175	10.7199	9.62613	-0.274567	0.203815
Myosin-14	MYH14	227.87	16.4449	16.4913	16.7296	16.634	16.0729	16.1359	-0.274323	0.62258
Syntaxin-5	STX5	39.672	11.5247	11.9146	11.7505	12.0608	10.9916	11.3214	-0.271983	0.334155
Glycosylphosphatidylinositol anchor attachment 1 protein	GPAA1	67.622	9.76949	9.97556	NaN	9.88012	9.27931	9.64268	-0.271823	0.472692
60S ribosomal protein L7a	RPL7A	29.995	20.9353	20.6203	20.3532	20.4135	20.1947	20.4868	-0.271264	0.645816
Acidic leucine-rich nuclear phosphoprotein 32 family member E	ANP32E	30.692	17.3745	17.2715	17.0414	17.2082	16.7921	16.8742	-0.270963	0.776176
60S ribosomal protein L24	RPL24	17.779	19.5429	19.1824	18.9423	19.0977	18.7788	18.9782	-0.270961	0.615256
60S ribosomal protein L29	RPL29	17.752	17.7867	17.4205	16.9762	17.1253	17.0556	17.1914	-0.270386	0.496691
60S ribosomal protein L13	RPL13	24.261	18.4311	18.2012	17.6553	17.7669	17.6253	18.0844	-0.270353	0.433297
60S acidic ribosomal protein P0;60S acidic ribosomal protein P0-like	RPLP0;RPLP0P6	34.273	20.391	20.0227	19.6912	19.8993	19.615	19.78	-0.270172	0.547444
E3 ubiquitin/ISG15 ligase TRIM25	TRIM25	70.973	19.0079	18.7571	18.5628	18.6918	18.3388	18.4902	-0.269006	0.751316
RNA-binding protein EWS	EWSR1	68.477	16.7649	16.4857	16.2412	16.3063	16.0808	16.3007	-0.267981	0.728174
Tuftelin-interacting protein 11	TFIP11	96.819	13.0983	12.9066	12.4066	12.7952	12.3188	12.4956	-0.267263	0.464726
60S ribosomal protein L34	RPL34	13.293	19.4963	19.185	18.8476	18.9172	18.7651	19.045	-0.267214	0.584182
RNA-binding protein NOB1	NOB1	46.674	15.2199	14.8228	14.8126	14.9444	14.5044	14.6058	-0.266871	0.637176
Microtubule-associated protein 4	MAP4	121	18.9683	18.8323	18.7585	18.7597	18.4202	18.5817	-0.265842	1.07997
Parathymosin	PTMS	11.53	17.9974	17.894	17.5244	17.7655	17.293	17.5604	-0.265636	0.599593
60S ribosomal protein L28	RPL28	15.747	18.8801	18.5896	18.3079	18.326	18.1447	18.5121	-0.26495	0.604875
Proline-rich protein 15	PRR15	13.715	12.2863	11.6399	11.6248	11.5138	11.4548	11.7881	-0.264782	0.476788
DmX-like protein 1	DMXL1	337.83	14.7193	14.6592	14.4271	14.6228	14.1874	14.2013	-0.264707	0.718848
60S ribosomal protein L31	RPL31	14.463	19.4359	19.1356	18.6901	18.8633	18.6577	18.9473	-0.264404	0.494754
Methionine aminopeptidase 2	METAP2	52.891	17.283	17.0301	17.2725	17.0742	16.8096	16.9088	-0.264345	1.09968
40S ribosomal protein S14	RPS14	16.273	18.2122	17.7612	17.6771	17.7004	17.4876	17.6708	-0.263905	0.668836
60S acidic ribosomal protein P2	RPLP2	11.665	20.0346	19.8104	19.1676	19.6608	19.27	19.2945	-0.262401	0.381799
Carboxymethylenebutenolidase homolog	CMBL	28.048	14.2387	14.1952	14.0918	14.1588	13.8342	13.7465	-0.262051	0.922064
Methionine adenosyltransferase 2 subunit beta	MAT2B	37.551	13.803	13.8906	13.8146	13.8578	13.3214	13.5452	-0.261297	0.760846
Programmed cell death protein 2-like	PDCD2L	39.416	NaN	NaN	9.85828	9.53282	9.50605	9.75273	-0.261074	0
Heterogeneous nuclear ribonucleoprotein M	HNRNPM	77.515	19.0008	18.6634	18.4849	18.4955	18.3427	18.5279	-0.261002	0.740566
Peptidyl-prolyl cis-trans isomerase FKBP3	FKBP3	25.177	16.9745	16.777	16.4645	16.6531	16.3484	16.4318	-0.260909	0.681269
60S ribosomal protein L5	RPL5	34.362	19.6987	19.4598	19.2235	19.2778	19.0192	19.3048	-0.260094	0.722917
Actin-related protein 10	ACTR10	46.306	11.9254	11.7955	11.4578	12.0031	11.545	10.8507	-0.259954	0.289645
Heterochromatin protein 1-binding protein 3	HP1BP3	61.206	19.1101	18.7158	18.8196	18.6675	18.5109	18.6881	-0.25968	0.929263
High mobility group protein B3	HMGB3	22.98	18.744	18.5035	18.5389	18.3353	18.2051	18.467	-0.259675	1.14703
Microtubule-associated protein 1S;MAP1S heavy chain;MAP1S light chain	MAP1S	112.21	14.7636	14.6177	14.4411	14.4881	14.1539	14.407	-0.257808	0.874667
60S ribosomal protein L27a	RPL27A	16.561	18.9602	18.4062	18.2369	18.3563	18.0497	18.4255	-0.257279	0.447935
Vacuolar protein sorting-associated protein 35	VPS35	91.706	18.9351	18.7896	18.8722	18.9127	18.3899	18.5237	-0.256861	0.723949
Na(+)/H(+) exchange regulatory cofactor NHE-RF1	SLC9A3R1	38.868	14.8679	15.086	14.7582	14.9244	14.6058	14.4114	-0.256813	0.653062
Phenylalanine--tRNA ligase alpha subunit	FARSA	57.563	15.8938	15.5378	15.4127	15.4824	15.2459	15.3467	-0.256446	0.736721
Eukaryotic translation initiation factor 2D	EIF2D	64.706	12.3539	12.2433	11.6791	11.8992	11.8934	11.7157	-0.255984	0.516618
BAG family molecular chaperone regulator 1	BAG1	38.778	14.6329	14.1454	14.5318	14.5165	14.0141	14.0125	-0.255688	0.498248
BET1 homolog	BET1	13.289	14.4289	14.2574	14.5904	14.4846	13.9353	14.0901	-0.255581	0.603553
60S ribosomal protein L36a	RPL36A	12.441	16.9929	16.6391	16.6767	16.4529	16.3134	16.7819	-0.253483	0.640799
Protein S100-A6	S100A6	10.18	18.3716	18.2688	18.6297	18.4792	17.9129	18.1177	-0.253416	0.57127
Desmoplakin	DSP	331.77	18.3577	16.7811	17.0194	17.2805	16.9074	17.2115	-0.252963	0.192453
OTU domain-containing protein 4	OTUD4	124.04	14.0765	13.9119	13.8086	13.8633	13.7484	13.4281	-0.252363	0.765108
Leucine-rich repeat protein SHOC-2	SHOC2	64.887	15.4758	15.2914	15.4112	15.4059	14.9224	15.0937	-0.252077	0.765918
Tumor susceptibility gene 101 protein	TSG101	43.944	12.9877	12.9153	12.4885	12.5334	12.391	12.7135	-0.251184	0.622081
DNA repair and recombination protein RAD54B	RAD54B	102.97	12.5464	12.7592	12.5626	12.6743	11.9698	12.4731	-0.250301	0.495531
Replication factor C subunit 5	RFC5	38.496	13.2223	12.9131	12.7883	13.1093	12.1543	12.9094	-0.250236	0.322852
Nuclear export mediator factor NEMF	NEMF	122.95	15.526	15.3694	15.2882	15.3454	14.974	15.1136	-0.250199	0.906007
Protein LYRIC	MTDH	63.836	19.0143	18.7114	18.6444	18.6211	18.4161	18.5832	-0.24989	0.89613
40S ribosomal protein S28	RPS28	7.8409	14.2544	13.9764	13.9723	13.9189	13.7958	13.739	-0.249756	1.09354
Polycomb protein SUZ12	SUZ12	83.054	10.9584	10.9449	11.2327	11.4347	10.9738	9.97914	-0.249466	0.221322
Syntenin-1	SDCBP	32.444	12.1689	11.9388	11.9484	12.2542	11.5971	11.4605	-0.24809	0.411413
60S ribosomal protein L22	RPL22	14.787	18.9062	18.5276	18.1258	18.315	18.074	18.4266	-0.247993	0.426885
60S ribosomal protein L6	RPL6	32.728	20.7383	20.3818	20.171	20.2364	20.0236	20.2879	-0.247716	0.601978
Immortalization up-regulated protein	IMUP	10.897	16.6572	16.5657	16.1824	16.6042	15.9497	16.1096	-0.247245	0.432062
Src substrate cortactin	CTTN	61.585	18.7641	18.4961	18.4622	18.4443	18.2073	18.3315	-0.246426	0.983298
Lysine--tRNA ligase	KARS	68.047	19.0879	19.0478	18.9005	19.0262	18.6034	18.6689	-0.245918	0.793058
Serine/threonine-protein kinase 26	STK26	46.528	14.2418	13.8741	13.7947	14.0008	13.6201	13.5521	-0.245877	0.555663
40S ribosomal protein S16	RPS16	16.445	19.2279	18.8553	18.6546	18.7439	18.5868	18.6727	-0.244775	0.634072
Eukaryotic translation initiation factor 4B	EIF4B	69.15	17.5168	17.5527	17.1381	17.3532	17.0577	17.0633	-0.244488	0.674161
60S ribosomal protein L9	RPL9	21.863	19.6652	19.1411	19.1279	19.1008	18.8644	19.2365	-0.244184	0.515916
E3 ubiquitin-protein ligase CHIP	STUB1	34.856	13.7711	13.7258	13.1883	13.583	13.1961	13.1758	-0.243435	0.458119
Junction plakoglobin	JUP	81.744	19.1591	18.3624	18.4208	18.5073	18.2763	18.4296	-0.243076	0.385869
Calpastatin	CAST	76.572	18.7581	18.3821	18.1623	18.4031	18.0433	18.1289	-0.24236	0.519124
Acyl-coenzyme A synthetase ACSM3, mitochondrial	ACSM3	66.152	16.0586	15.7724	15.866	15.6832	15.6094	15.6776	-0.242259	1.29696
60S ribosomal protein L7	RPL7	29.225	19.9153	19.5148	19.2119	19.3485	19.1183	19.4523	-0.240972	0.45958
Procollagen-lysine,2-oxoglutarate 5-dioxygenase 2	PLOD2	84.685	17.6271	17.3953	17.6143	17.4932	17.1016	17.3204	-0.240503	0.819025
60S ribosomal protein L37	RPL37	11.078	16.5223	16.1006	15.7067	16.0026	15.7108	15.8951	-0.24039	0.40734
Probable leucine--tRNA ligase, mitochondrial	LARS2	101.97	13.1664	12.9563	12.789	13.1035	12.5475	12.5405	-0.240079	0.482977
Alpha-taxilin	TXLNA	61.89	15.9812	15.7959	15.8183	15.7932	15.5018	15.5815	-0.239626	1.07524
Prolyl 4-hydroxylase subunit alpha-2	P4HA2	60.901	14.3036	14.1124	14.3398	14.1164	13.99	13.9322	-0.239041	1.25924
Coiled-coil domain-containing protein 93	CCDC93	73.197	13.3038	13.0847	12.853	13.0264	12.6581	12.841	-0.238646	0.640917
Coatomer subunit epsilon	COPE	34.482	16.6902	16.5128	16.5354	16.6847	16.1431	16.1954	-0.23838	0.587048
Plasminogen activator inhibitor 1	SERPINE1	45.059	11.7985	11.1383	11.4207	11.1179	11.1628	11.363	-0.237927	0.506566
Rac GTPase-activating protein 1	RACGAP1	71.026	13.7106	13.3422	13.0024	13.5631	12.6383	13.1467	-0.235679	0.281963
UPF0586 protein C9orf41	C9orf41	47.185	13.8549	13.5126	13.7634	13.7027	13.2747	13.4466	-0.235632	0.663121
Hepatocyte growth factor receptor	MET	155.54	13.0287	12.7603	11.6127	12.5535	12.0075	12.1359	-0.234923	0.194093
Cytosolic 5-nucleotidase 3A	NT5C3A	37.948	12.6394	12.6232	12.7377	12.5494	12.8892	11.8575	-0.234729	0.313951
Immunoglobulin-binding protein 1	IGBP1	39.221	11.486	10.8403	11.148	11.7524	9.72407	11.2937	-0.234701	0.134832
60S acidic ribosomal protein P1	RPLP1	11.514	17.5852	17.3019	16.7722	17.2338	16.9281	16.7951	-0.234103	0.359595
Aminoacyl tRNA synthase complex-interacting multifunctional protein 2	AIMP2	35.348	17.6689	17.7342	17.6436	17.7437	17.2241	17.3778	-0.233718	0.678751
AarF domain-containing protein kinase 4	ADCK4	60.069	13.9741	13.8125	14.0661	13.6385	13.64	13.8741	-0.233343	1.01588
Oxidoreductase HTATIP2	HTATIP2	27.049	16.4541	16.3744	16.2636	16.272	16.1303	15.9926	-0.232413	1.11831
Activating signal cointegrator 1	TRIP4	66.145	16.1413	15.6805	15.7374	15.7709	15.3865	15.7065	-0.23174	0.546405
40S ribosomal protein S27;40S ribosomal protein S27-like	RPS27;RPS27L	9.461	18.5599	18.2143	18.2839	18.2695	17.9702	18.1234	-0.231698	0.783533
Secernin-1	SCRN1	46.382	14.0913	13.7149	13.8024	14.0961	13.3681	13.4508	-0.231172	0.378056
N-terminal kinase-like protein	SCYL1	89.63	12.7709	12.2591	11.587	12.4141	11.77	11.7412	-0.23056	0.220802
60S ribosomal protein L18a	RPL18A	20.762	19.13	18.7925	18.5046	18.6212	18.4513	18.6637	-0.230319	0.527897
DNA-(apurinic or apyrimidinic site) lyase;DNA-(apurinic or apyrimidinic site) lyase, mitochondrial	APEX1	35.554	17.7957	17.6158	17.7405	17.5858	17.2908	17.5849	-0.230166	0.965167
Epidermal growth factor receptor substrate 15-like 1	EPS15L1	94.254	12.1618	12.1026	12.075	12.9599	11.5592	11.1303	-0.229988	0.155623
Sequestosome-1	SQSTM1	47.687	16.5736	16.2428	16.7002	16.4512	16.1999	16.1781	-0.22919	0.637767
Phospholipid-transporting ATPase ID	ATP8B2	137.44	11.4436	10.7419	11.0977	10.7066	10.6682	11.221	-0.229118	0.35299
Cysteine and glycine-rich protein 1	CSRP1	20.567	16.4224	16.2803	16.0644	16.2954	15.9018	15.8828	-0.229046	0.60339
Ubiquitin-conjugating enzyme E2 L3	UBE2L3	17.861	15.7533	15.7584	15.6595	15.7793	15.2345	15.471	-0.228794	0.641545
Small ubiquitin-related modifier 2;Small ubiquitin-related modifier 4;Small ubiquitin-related modifier 3	SUMO2;SUMO4;SUMO3	10.871	17.0109	16.8844	16.6269	16.5858	16.4952	16.7556	-0.228551	0.771897
Eukaryotic translation initiation factor 6	EIF6	26.599	15.3445	15.3542	15.1645	15.3655	14.7584	15.054	-0.228458	0.543262
Protein bicaudal C homolog 1	BICC1	104.84	15.2234	14.8186	14.896	14.9157	14.6338	14.7074	-0.227003	0.688446
Aminoacyl tRNA synthase complex-interacting multifunctional protein 1;Endothelial monocyte-activating polypeptide 2	AIMP1	34.352	18.3272	18.2562	18.0976	18.2557	17.8267	17.919	-0.226543	0.703167
Katanin p60 ATPase-containing subunit A-like 2	KATNAL2	61.252	16.0126	15.93	15.5832	15.9893	15.501	15.3568	-0.226235	0.414446
Ribosome maturation protein SBDS	SBDS	28.763	16.5413	16.4383	16.3602	16.4311	15.9924	16.2389	-0.225806	0.755441
Flap endonuclease 1	FEN1	42.592	17.4949	17.5208	17.3105	17.4322	17.046	17.1707	-0.225752	0.791875
Transforming acidic coiled-coil-containing protein 2	TACC2	309.42	15.0445	14.6818	14.7318	14.9062	14.3265	14.5501	-0.22508	0.480772
26S proteasome non-ATPase regulatory subunit 5	PSMD5	56.195	16.4146	16.5019	16.2734	16.5508	15.9063	16.0596	-0.224385	0.473438
mRNA turnover protein 4 homolog	MRTO4	27.56	14.1748	13.6361	14.4013	13.9639	13.5402	14.0351	-0.224352	0.337539
Zinc finger protein 579	ZNF579	60.509	11.0989	11.8653	11.6721	11.6905	11.1257	11.1474	-0.224226	0.310059
BH3-interacting domain death agonist;BH3-interacting domain death agonist p15;BH3-interacting domain death agonist p13;BH3-interacting domain death agonist p11	BID	21.994	12.3263	12.073	12.2522	12.6436	11.3188	12.0177	-0.223804	0.224212
Monocarboxylate transporter 4	SLC16A3	49.469	17.2746	17.0524	17.2266	16.9124	16.8861	17.0837	-0.223792	1.14874
Double-stranded RNA-binding protein Staufen homolog 1	STAU1	63.182	16.7386	16.5191	16.1271	16.2993	16.087	16.3277	-0.223606	0.503213
Ensconsin	MAP7	84.051	15.4275	15.1739	15.0994	15.1522	14.7469	15.1327	-0.222979	0.605021
A-kinase anchor protein 12	AKAP12	191.48	19.2178	18.9704	18.5793	18.9767	18.6187	18.5034	-0.222857	0.403203
Calponin-2	CNN2	33.697	15.0593	14.8631	14.5784	14.9767	14.3788	14.48	-0.221798	0.406271
Protein SET;Protein SETSIP	SET;SETSIP	33.488	17.9144	17.7789	17.6304	17.8162	17.4664	17.3765	-0.221534	0.635428
Arginine--tRNA ligase, cytoplasmic	RARS	75.378	19.8865	19.7847	19.7492	19.8641	19.3666	19.5255	-0.221441	0.658046
Pericentriolar material 1 protein	PCM1	228.54	13.3066	13.3548	12.8447	13.1791	12.7946	12.869	-0.221165	0.478262
High mobility group protein B1;Putative high mobility group protein B1-like 1	HMGB1;HMGB1P1	24.893	18.5781	18.4146	18.4195	18.306	18.0548	18.3884	-0.220997	0.906159
Prostaglandin E synthase 3	PTGES3	18.697	17.6313	17.5101	17.3063	17.4974	17.1116	17.176	-0.220864	0.65579
Golgi SNAP receptor complex member 2	GOSR2	24.775	13.6983	13.459	13.4061	13.5553	13.073	13.2739	-0.220398	0.592417
Eukaryotic translation initiation factor 2 subunit 2	EIF2S2	38.388	18.1239	17.8595	17.5359	17.8517	17.4855	17.5217	-0.22016	0.461358
Annexin A7	ANXA7	52.739	15.2603	15.029	15.0673	14.9864	14.7333	14.9768	-0.220046	0.94009
Transcription termination factor 2	TTF2	129.59	9.93939	NaN	NaN	9.71935	NaN	NaN	-0.220034	0
Trans-Golgi network integral membrane protein 2	TGOLN2	45.879	16.1361	16.0363	15.8453	15.9465	15.5997	15.8128	-0.219561	0.764147
Serine/threonine-protein kinase PLK1	PLK1	68.254	13.0976	13.116	12.8667	13.0578	12.8041	12.5604	-0.219345	0.596557
Echinoderm microtubule-associated protein-like 4	EML4	108.91	18.6823	18.3794	18.3389	18.5024	18.0793	18.1627	-0.218756	0.577269
BAG family molecular chaperone regulator 3	BAG3	61.594	16.153	15.9005	16.1041	16.1193	15.6219	15.7607	-0.218595	0.583181
Cell growth-regulating nucleolar protein	LYAR	43.614	16.9836	16.7871	16.6375	16.6556	16.4422	16.6549	-0.218486	0.824121
Volume-regulated anion channel subunit LRRC8A	LRRC8A	94.198	13.6591	13.3685	13.5074	13.2771	13.2055	13.397	-0.21847	1.01722
ADP-ribosylation factor 6	ARF6	20.082	15.1318	14.7367	14.812	14.6694	14.4373	14.9197	-0.21803	0.518638
GRIP and coiled-coil domain-containing protein 2	GCC2	195.91	17.0962	16.8412	16.6752	16.9321	16.5433	16.4868	-0.216791	0.510744
General transcription factor IIF subunit 1	GTF2F1	58.24	14.5197	14.3828	14.5194	14.2685	14.1117	14.3943	-0.215826	1.0843
N-alpha-acetyltransferase 25, NatB auxiliary subunit	NAA25	112.29	16.7851	16.6417	16.3466	16.6974	16.0902	16.3388	-0.215665	0.420933
Signal recognition particle subunit SRP68	SRP68	70.729	19.2504	19	18.8338	19.0541	18.6489	18.7348	-0.21545	0.552185
Collagen type IV alpha-3-binding protein	COL4A3BP	70.834	14.3138	14.3543	14.1615	14.4194	13.8693	13.8965	-0.214796	0.497783
E3 ubiquitin-protein ligase TRIM32	TRIM32	71.988	13.8233	13.5601	13.6	13.5797	13.2775	13.4837	-0.214165	0.819484
Stromal interaction molecule 1	STIM1	77.422	17.5989	17.4676	17.4255	17.4513	17.1776	17.2218	-0.21377	1.00687
Peptidyl-prolyl cis-trans isomerase H	PPIH	19.208	15.6057	15.4195	15.265	15.3311	15.1713	15.1467	-0.213663	0.870779
60S ribosomal protein L12	RPL12	17.818	19.7174	19.3285	19.1732	19.2386	19.0079	19.3328	-0.213204	0.493362
40S ribosomal protein S7	RPS7	22.127	19.328	19.03	18.7411	18.8999	18.6046	18.9553	-0.213099	0.456402
GMP synthase [glutamine-hydrolyzing]	GMPS	76.715	18.5291	18.2899	18.5498	18.5073	18.0483	18.177	-0.212063	0.591773
Signal recognition particle subunit SRP72	SRP72	74.605	19.8422	19.5414	19.4507	19.5776	19.2677	19.3556	-0.211096	0.634349
Occludin	OCLN	59.143	9.74579	9.6254	10.3075	9.72081	9.64375	NaN	-0.210633	0.304142
Transmembrane protein 56	TMEM56	30.04	13.349	13.2814	13.332	13.1796	12.7537	13.3981	-0.210383	0.480246
LDLR chaperone MESD	MESDC2	26.076	17.8665	17.4535	17.8493	17.5664	17.2757	17.6966	-0.210231	0.500548
Protein Dr1	DR1	19.443	10.7304	10.6323	10.4949	10.7237	9.71982	10.7841	-0.209934	0.234437
60S ribosomal protein L4	RPL4	47.697	20.3017	19.8948	19.6328	19.7825	19.5586	19.8586	-0.209857	0.416645
AP-3 complex subunit sigma-1	AP3S1	21.732	14.8066	14.379	14.4013	14.5817	14.0514	14.3244	-0.209803	0.43456
Inactive hydroxysteroid dehydrogenase-like protein 1	HSDL1	37.001	15.0458	14.7749	15.0461	14.7058	14.7199	14.8126	-0.209517	1.02065
Palladin	PALLD	150.56	16.3775	16.3093	16.2106	16.3606	15.8681	16.0402	-0.209469	0.618354
mRNA-decapping enzyme 1A	DCP1A	63.278	11.209	10.238	10.2071	11.2096	9.84348	9.97384	-0.209084	0.142042
CCR4-NOT transcription complex subunit 3	CNOT3	81.871	12.0762	12.3138	12.334	12.0435	11.8999	12.1534	-0.20905	0.880182
WASH complex subunit FAM21C;WASH complex subunit FAM21A	FAM21C;FAM21A	144.91	16.7142	16.5109	16.3064	16.587	16.1991	16.1186	-0.20896	0.487819
3-hydroxyisobutyryl-CoA hydrolase, mitochondrial	HIBCH	43.482	14.5193	14.4457	14.4017	14.5372	14.0828	14.1215	-0.208439	0.628011
HMG domain-containing protein 4	HMGXB4	65.711	13.6585	13.2871	13.2043	13.2133	13.0115	13.2999	-0.208359	0.565218
Serine/arginine repetitive matrix protein 2	SRRM2	299.61	16.6283	16.5289	16.2681	16.47	16.2013	16.1304	-0.207848	0.627549
Eukaryotic translation initiation factor 3 subunit I	EIF3I	36.501	17.5021	17.2288	17.7365	17.4505	17.0867	17.3069	-0.207794	0.502216
Cyclin-H	CCNH	37.643	11.4677	10.9648	10.0272	10.5898	9.90986	11.3372	-0.207595	0.129193
Elongator complex protein 3	ELP3	62.258	14.0489	13.7835	14.1502	14.1189	13.6137	13.6288	-0.207108	0.448364
Methyl-CpG-binding domain protein 2	MBD2	43.254	14.7749	14.6385	14.4502	14.5575	14.0116	14.6739	-0.206885	0.387699
40S ribosomal protein S11	RPS11	18.431	19.1062	18.7561	18.5502	18.6386	18.4274	18.727	-0.206504	0.48563
Disks large homolog 1;Disks large homolog 2	DLG1;DLG2	100.45	12.9936	12.5933	13.0354	12.9229	12.5775	12.5036	-0.206102	0.4663
40S ribosomal protein S20	RPS20	13.373	18.9958	18.5749	18.9146	18.7538	18.4511	18.6626	-0.205935	0.585211
Protein FAM50A	FAM50A	40.241	16.1895	15.9557	15.9686	15.9278	15.8444	15.7262	-0.205155	1.00476
Replication protein A 14 kDa subunit	RPA3	13.569	15.0769	14.6577	14.7796	14.5864	14.6987	14.6149	-0.20472	0.726666
Coiled-coil domain-containing protein 43	CCDC43	25.248	15.1752	14.9726	14.5912	14.9167	14.6233	14.5852	-0.204575	0.436896
Growth factor receptor-bound protein 2	GRB2	25.206	16.2724	16.1812	16.198	16.2099	15.815	16.0143	-0.204103	0.803714
SH2 domain-containing protein 4A	SH2D4A	52.726	13.9197	13.9291	13.3971	13.838	13.3389	13.4579	-0.203708	0.368133
Coatomer subunit gamma-2	COPG2	97.621	14.8255	14.5003	14.6416	14.6811	14.3303	14.3449	-0.203691	0.616973
Focal adhesion kinase 1	PTK2	119.23	15.8223	15.6582	15.3836	15.6821	15.2488	15.3225	-0.203559	0.477043
Nucleobindin-2;Nesfatin-1	NUCB2	50.222	17.4911	17.4167	17.2649	17.4535	17.0405	17.0693	-0.20317	0.612667
Mesoderm induction early response protein 1	MIER1	57.983	10.3549	10.4223	NaN	10.1865	NaN	NaN	-0.202107	0
Probable histidine--tRNA ligase, mitochondrial	HARS2	56.888	12.3941	13.0361	12.7302	12.8094	12.1125	12.6339	-0.201523	0.291663
40S ribosomal protein S15	RPS15	17.04	14.313	13.8075	13.5358	13.7526	13.7037	13.5956	-0.201429	0.361544
Transaldolase	TALDO1	37.54	19.2718	19.1442	18.9704	19.129	18.7603	18.8929	-0.201377	0.656998
Polypeptide N-acetylgalactosaminyltransferase 2;Polypeptide N-acetylgalactosaminyltransferase 2 soluble form	GALNT2	64.732	17.439	17.2084	17.2611	17.2614	16.9331	17.1112	-0.200964	0.78739
Transcription elongation factor A protein 1	TCEA1	33.969	16.2684	16.0659	16.0795	16.1574	15.8364	15.8187	-0.200449	0.71572
Myosin light chain 1/3, skeletal muscle isoform;Myosin light chain 3	MYL1;MYL3	21.145	13.5264	13.3136	13.7755	13.8741	13.1261	13.0141	-0.200404	0.265864
Conserved oligomeric Golgi complex subunit 2	COG2	83.207	14.5404	14.2528	14.2942	14.4359	13.9233	14.1278	-0.200094	0.502991
Lipoamide acyltransferase component of branched-chain alpha-keto acid dehydrogenase complex, mitochondrial	DBT	53.486	14.2984	14.0068	14.045	13.988	13.9421	13.8204	-0.199892	0.893635
Uncharacterized protein C19orf43	C19orf43	18.419	15.2058	14.8755	15.1489	15.1563	14.7689	14.7075	-0.199176	0.501441
GTP:AMP phosphotransferase AK3, mitochondrial	AK3	25.565	10.486	10.7723	10.7914	10.2849	10.8078	10.3599	-0.199066	0.448969
40S ribosomal protein S13	RPS13	17.222	20.0576	19.8843	19.4422	19.6663	19.4004	19.721	-0.198855	0.404802
Protein S100-A11;Protein S100-A11, N-terminally processed	S100A11	11.74	15.8362	15.8888	15.5597	15.5449	15.4315	15.7134	-0.198354	0.690021
Protein kinase C iota type	PRKCI	68.262	15.4965	15.2067	15.6035	15.4762	15.0776	15.1632	-0.196583	0.507812
ATPase inhibitor, mitochondrial	ATPIF1	12.249	18.5991	18.3453	18.1061	18.2553	18.1279	18.0776	-0.196571	0.576448
Short-chain specific acyl-CoA dehydrogenase, mitochondrial	ACADS	44.297	12.8541	12.3724	12.51	12.4687	12.0865	12.5934	-0.195994	0.395868
60S ribosomal protein L18	RPL18	21.634	19.8098	19.5277	19.3534	19.3772	19.1743	19.5523	-0.1957	0.496296
Polyhomeotic-like protein 2	PHC2	90.712	14.7265	14.5652	14.3587	14.471	14.1208	14.4717	-0.195594	0.547294
Nucleolin	NCL	76.613	22.3915	22.2112	21.8939	22.0935	21.865	21.9519	-0.195415	0.539152
Nucleolar and coiled-body phosphoprotein 1	NOLC1	73.602	19.5736	19.5062	19.1677	19.45	19.0722	19.1405	-0.194907	0.497234
DDB1- and CUL4-associated factor 8	DCAF8	66.851	10.3619	9.87543	NaN	10.3146	9.87427	9.58325	-0.194649	0.22502
Cathepsin B;Cathepsin B light chain;Cathepsin B heavy chain	CTSB	37.821	15.2967	14.9149	14.866	14.9496	14.7172	14.8269	-0.194626	0.570221
Hsc70-interacting protein;Putative protein FAM10A5;Putative protein FAM10A4	ST13;ST13P5;ST13P4	41.331	18.4925	18.2524	18.1445	18.446	17.9625	17.8976	-0.194477	0.410511
Mitogen-activated protein kinase 1;Mitogen-activated protein kinase 3	MAPK1;MAPK3	41.389	12.7621	12.1592	12.3721	12.4751	12.3916	11.8438	-0.19429	0.297132
Emerin	EMD	28.994	14.9197	14.6118	14.8434	14.6792	14.5064	14.6074	-0.193963	0.856504
Myosin light polypeptide 6	MYL6	16.93	17.9352	17.8889	17.9082	18.0303	17.5194	17.6013	-0.193789	0.537785
Transcription factor BTF3	BTF3	22.168	19.167	19.1357	18.8499	19.0271	18.7184	18.8259	-0.193714	0.645667
Kinesin-like protein KIF2A	KIF2A	79.954	14.8957	14.6934	14.3632	14.5817	14.332	14.4585	-0.193386	0.492727
NAD kinase 2, mitochondrial	NADK2	49.432	14.834	14.7583	14.7217	14.7996	14.4598	14.475	-0.193226	0.769176
Glutamine--tRNA ligase	QARS	87.798	19.7224	19.5857	19.5212	19.6619	19.2237	19.3648	-0.19295	0.608876
Patatin-like phospholipase domain-containing protein 2	PNPLA2	55.315	13.3949	13.1445	13.8239	13.5026	13.112	13.1707	-0.192657	0.342756
Putative sodium-coupled neutral amino acid transporter 10	SLC38A10	119.76	14.5575	14.4075	14.1618	14.2983	14.1057	14.1472	-0.191868	0.673554
Ran-specific GTPase-activating protein	RANBP1	23.31	17.3487	17.2549	16.9542	17.4295	16.7546	16.7985	-0.191738	0.315896
Myosin regulatory light chain 12A;Myosin regulatory light chain 12B;Myosin regulatory light polypeptide 9	MYL12A;MYL12B;MYL9	19.794	15.4474	15.4186	15.3571	15.5692	15.0045	15.0766	-0.190896	0.459229
Coatomer subunit beta	COPB2	102.49	18.5165	18.3668	18.2181	18.417	18.0778	18.0341	-0.190856	0.571667
Drebrin	DBN1	71.428	10.9576	10.8036	11.3945	11.227	10.6864	10.6712	-0.190389	0.304672
Golgi SNAP receptor complex member 1	GOSR1	28.612	13.3786	13.7328	13.081	13.4219	12.9291	13.2708	-0.190161	0.32845
Methyltransferase-like protein 13	METTL13	78.767	15.2666	15.0329	14.904	15.2026	14.5924	14.8389	-0.189883	0.387211
Proliferation-associated protein 2G4	PA2G4	43.786	19.8714	19.6073	19.325	19.5986	19.2871	19.3485	-0.189828	0.442246
Mothers against decapentaplegic homolog 3	SMAD3	48.08	13.3062	12.9922	13.0712	13.4488	12.6163	12.7364	-0.189368	0.274997
Polyadenylate-binding protein 1;Polyadenylate-binding protein 3	PABPC1;PABPC3	70.67	19.3577	19.0979	18.8453	19.1549	18.7526	18.826	-0.189118	0.417683
Deoxynucleoside triphosphate triphosphohydrolase SAMHD1	SAMHD1	72.2	12.4213	11.7334	12.6268	12.2961	11.9567	11.962	-0.188895	0.25676
Adenosine kinase	ADK	40.545	14.7786	14.5892	14.5363	14.6333	14.2086	14.4964	-0.188628	0.579008
Glutamine-rich protein 1	QRICH1	86.435	12.6988	12.7238	12.6658	12.8261	12.4236	12.2739	-0.188241	0.495568
40S ribosomal protein S4, X isoform;40S ribosomal protein S4, Y isoform 2;40S ribosomal protein S4, Y isoform 1	RPS4X;RPS4Y2;RPS4Y1	29.597	19.8951	19.5743	19.3773	19.5289	19.2478	19.5054	-0.188232	0.462923
RING finger protein 219	RNF219	81.116	14.311	13.9549	13.8672	14.2643	13.7512	13.5575	-0.186718	0.302869
S1 RNA-binding domain-containing protein 1	SRBD1	111.77	11.7491	11.1699	10.7068	11.3419	10.4077	11.3165	-0.186594	0.163031
40S ribosomal protein S12	RPS12	14.515	17.7094	17.3612	16.9454	17.3997	17.0351	17.0222	-0.186346	0.298862
DNA ligase 4	LIG4	103.97	14.5221	14.1901	14.2528	14.3174	14.0547	14.035	-0.185988	0.610916
Peptidyl-prolyl cis-trans isomerase-like 4	PPIL4	57.224	14.1592	13.8824	13.8726	13.8551	13.5557	13.9479	-0.185151	0.541126
Mortality factor 4-like protein 2;Mortality factor 4-like protein 1	MORF4L2;MORF4L1	32.307	14.6413	14.6405	14.3658	14.4328	14.132	14.5282	-0.184867	0.542544
Basic leucine zipper and W2 domain-containing protein 1	BZW1	48.043	17.7483	17.5623	17.3504	17.5897	17.2676	17.2494	-0.18482	0.507381
40S ribosomal protein S6	RPS6	28.68	19.0892	18.7566	18.56	18.6684	18.4877	18.6959	-0.184537	0.477712
Nuclear protein localization protein 4 homolog	NPLOC4	68.119	16.0926	15.7794	15.9842	15.9238	15.6153	15.7653	-0.183914	0.650028
Septin-8	SEPT8	55.756	15.8757	15.6073	15.5056	15.6729	15.3999	15.3649	-0.183626	0.5525
Transforming acidic coiled-coil-containing protein 1	TACC1	87.793	16.6727	16.5448	16.3589	16.5295	16.2906	16.2062	-0.183372	0.620103
U3 small nucleolar RNA-associated protein 14 homolog A	UTP14A	87.977	17.5195	17.3444	17.2113	17.2745	17.1149	17.1364	-0.183144	0.830079
Valine--tRNA ligase	VARS	140.47	18.1655	17.8873	17.843	18.0432	17.5838	17.72	-0.182938	0.466855
Protein S100-A10	S100A10	11.203	15.6869	15.7845	15.7218	15.2994	15.6223	15.7231	-0.182827	0.628611
Zinc finger CCCH-type antiviral protein 1	ZC3HAV1	101.43	17.3304	17.0889	17.029	16.9701	16.9159	17.0155	-0.182234	0.879335
Serine/threonine-protein kinase PAK 4	PAK4	64.071	16.1906	15.8524	15.7921	15.953	15.5461	15.7893	-0.182211	0.459133
MOB kinase activator 1A;MOB kinase activator 1B	MOB1A;MOB1B	25.079	15.8403	15.6501	15.4484	15.7399	15.2695	15.3835	-0.181987	0.429068
HBS1-like protein	HBS1L	75.472	11.0101	10.5991	10.9538	10.8522	10.3578	10.8074	-0.181867	0.374363
60S ribosomal protein L35a	RPL35A	12.538	18.5084	18.2107	18.0193	17.99	17.8268	18.3771	-0.181456	0.347643
Protein transport protein Sec24B	SEC24B	137.42	16.1015	16.0009	15.9912	16.0641	15.6504	15.8357	-0.181115	0.65729
Prefoldin subunit 5	PFDN5	17.328	15.0097	14.7885	14.5569	14.9142	14.4703	14.4284	-0.180729	0.372766
Metal transporter CNNM1	CNNM1	104.35	13.004	13.1188	12.9352	12.8367	13.0028	12.6773	-0.180402	0.767981
Septin-7	SEPT7	50.679	19.2921	19.0235	18.9888	19.1006	18.7831	18.8804	-0.180101	0.600732
Rab-like protein 6	RABL6	79.548	15.332	14.8008	15.1223	15.2009	14.7075	14.8067	-0.180037	0.345801
N-alpha-acetyltransferase 10	NAA10	26.458	17.4959	17.1775	16.8815	17.2174	16.877	16.9209	-0.179874	0.362369
DNA replication complex GINS protein SLD5;DNA replication complex GINS protein SLD5, N-terminally processed	GINS4	26.047	13.9256	13.603	13.6215	13.709	13.3417	13.5614	-0.179347	0.528394
Probable aminopeptidase NPEPL1	NPEPL1	55.86	13.6095	13.5264	13.7332	13.4301	13.497	13.4047	-0.179116	1.27137
Lariat debranching enzyme	DBR1	61.554	11.5812	11.554	10.7798	11.1302	10.4659	11.782	-0.178928	0.143742
Prothymosin alpha;Prothymosin alpha, N-terminally processed;Thymosin alpha-1	PTMA	12.203	18.2587	18.2759	17.9129	18.2255	17.7867	17.8988	-0.178799	0.432541
Chromodomain-helicase-DNA-binding protein 4	CHD4	218	17.2508	17.1196	16.9642	17.0792	16.7018	17.0177	-0.178616	0.552039
Interferon-induced, double-stranded RNA-activated protein kinase	EIF2AK2	62.094	17.4187	17.2394	17.0124	17.1178	16.8218	17.1975	-0.17782	0.469602
Protein S100-A16	S100A16	11.801	16.7089	16.5641	16.3997	16.4965	16.0929	16.5498	-0.177813	0.451332
N-alpha-acetyltransferase 15, NatA auxiliary subunit	NAA15	101.27	17.8028	17.5858	17.3423	17.6005	17.2965	17.3022	-0.177246	0.459145
Ras-related protein Rab-23	RAB23	26.659	15.7486	15.353	15.4202	15.2996	15.273	15.4188	-0.176781	0.60896
60S ribosomal protein L10	RPL10	24.604	17.0862	16.6863	16.3778	16.5989	16.3415	16.6803	-0.176511	0.315183
Lymphokine-activated killer T-cell-originated protein kinase	PBK	36.085	14.2425	14.4552	14.3108	14.3659	14.2254	13.8881	-0.17637	0.49651
Eukaryotic translation initiation factor 2 subunit 1	EIF2S1	36.112	18.5826	18.3146	17.9091	18.2671	17.9368	18.0734	-0.176306	0.333507
WD repeat-containing protein 48	WDR48	76.21	13.7913	13.5103	14.0506	13.6178	13.5636	13.6427	-0.176018	0.485376
PDZ and LIM domain protein 5	PDLIM5	63.944	16.5252	16.352	16.0983	16.4198	15.9928	16.0357	-0.175744	0.405362
Serpin B6	SERPINB6	42.621	14.9359	14.8842	15.117	15.1364	14.5294	14.7458	-0.175176	0.385891
Protein RCC2	RCC2	56.084	17.3431	17.1157	17.1138	17.1349	16.8473	17.0649	-0.175173	0.691992
Kinesin-like protein KIF23	KIF23	110.06	16.2863	15.7916	15.9184	16.052	15.5091	15.91	-0.175062	0.327066
Rab3 GTPase-activating protein non-catalytic subunit	RAB3GAP2	155.98	16.3187	16.16	16.0239	16.2603	15.8563	15.862	-0.174698	0.478351
Squamous cell carcinoma antigen recognized by T-cells 3	SART3	109.93	18.2331	18.063	17.9166	18.0324	17.7708	17.886	-0.174529	0.666501
REST corepressor 1	RCOR1	53.327	13.2932	12.5434	12.9433	13.0293	12.7383	12.489	-0.174449	0.260279
Protein SMG9	SMG9	57.65	12.9664	12.6719	12.4525	12.8037	12.2372	12.5281	-0.173988	0.322915
Developmentally-regulated GTP-binding protein 1	DRG1	40.542	16.3674	16.1307	15.9397	16.0257	15.9828	15.9079	-0.173808	0.60688
Vacuolar protein sorting-associated protein 26A	VPS26A	38.169	15.3787	15.3385	15.1841	15.2301	15.1053	15.0444	-0.173798	1.01142
Golgi-associated PDZ and coiled-coil motif-containing protein	GOPC	50.519	12.8744	13.8119	13.1456	13.2694	12.7929	13.2483	-0.17376	0.21122
Leucine--tRNA ligase, cytoplasmic	LARS	134.46	19.5153	19.4039	19.212	19.4026	19.0366	19.1718	-0.173376	0.55323
Vacuolar fusion protein MON1 homolog B	MON1B	59.217	10.1347	10.0429	NaN	9.91579	NaN	NaN	-0.172997	0
Zinc finger Ran-binding domain-containing protein 2	ZRANB2	37.404	15.238	15.1573	14.9999	15.2202	14.8377	14.8188	-0.172828	0.510604
Bifunctional glutamate/proline--tRNA ligase;Glutamate--tRNA ligase;Proline--tRNA ligase	EPRS	170.59	20.4968	20.3587	20.3066	20.4263	20.0254	20.1926	-0.17262	0.596867
Terminal uridylyltransferase 7	ZCCHC6	171.23	15.2356	15.1459	15.1263	15.2652	14.7214	15.0036	-0.172547	0.464581
AP-3 complex subunit beta-1	AP3B1	121.32	18.7182	18.4044	18.3705	18.5915	18.148	18.2365	-0.172346	0.419805
RNA-binding protein 34	RBM34	48.564	14.9556	14.7103	14.6743	14.4866	14.5059	14.8307	-0.172299	0.533408
Asparagine--tRNA ligase, cytoplasmic	NARS	62.942	18.7889	18.5034	18.4571	18.7127	18.2472	18.2736	-0.172024	0.397033
General transcription factor IIH subunit 2-like protein;General transcription factor IIH subunit 2	GTF2H2C;GTF2H2	44.452	14.5979	14.3898	14.1327	14.4633	14.0736	14.0681	-0.171809	0.38544
40S ribosomal protein S3a	RPS3A	29.945	20.4149	20.1509	19.813	20.1162	19.8273	19.9201	-0.171715	0.37072
Amine oxidase [flavin-containing] A	MAOA	59.681	14.4853	14.4181	14.3562	14.2311	14.2148	14.2987	-0.171687	1.71618
Elongation factor 1-delta	EEF1D	31.121	20.0467	19.8674	19.5869	19.9492	19.5113	19.5285	-0.170659	0.363503
E3 ubiquitin-protein ligase TRIM4	TRIM4	57.46	13.9911	13.8104	13.6648	13.6402	13.5277	13.7866	-0.170563	0.638481
Elongation factor 1-beta	EEF1B2	24.763	20.3147	20.1413	19.8122	20.22	19.8008	19.7366	-0.17026	0.331853
Golgi apparatus protein 1	GLG1	134.55	14.3517	13.9432	14.038	14.1301	13.8091	13.8841	-0.169898	0.468596
Mediator of RNA polymerase II transcription subunit 24	MED24	110.3	15.2995	15.0123	15.0659	15.1616	14.6749	15.0321	-0.169703	0.42589
Protein disulfide-isomerase A3	PDIA3	56.782	20.1345	20.0057	19.8655	20.0259	19.702	19.7687	-0.169645	0.60502
Polyadenylate-binding protein 4	PABPC4	70.782	16.3774	16.0921	15.8169	16.0924	15.7964	15.8887	-0.169617	0.388691
Ubiquitin-conjugating enzyme E2 variant 1	UBE2V1	16.495	15.1014	15.0275	15.0772	15.1211	14.7449	14.8314	-0.169589	0.663554
DNA (cytosine-5)-methyltransferase 1	DNMT1	183.16	17.4931	17.3539	17.3089	17.3955	17.0371	17.2147	-0.169545	0.65349
PERQ amino acid-rich with GYF domain-containing protein 2	GIGYF2	150.07	15.3413	15.0078	14.8693	15.1553	14.9675	14.5872	-0.169478	0.318372
La-related protein 1	LARP1	123.51	18.2105	17.8654	17.6445	17.9442	17.5975	17.6708	-0.169305	0.360978
Testis-expressed sequence 264 protein	TEX264	34.188	15.082	14.933	14.968	14.8829	14.74	14.8522	-0.16927	1.27016
Coatomer subunit delta	ARCN1	57.21	18.8345	18.6217	18.563	18.721	18.3486	18.442	-0.169185	0.536944
Phosphatidylinositol 5-phosphate 4-kinase type-2 gamma	PIP4K2C	47.299	15.6543	15.3909	15.2202	15.4979	15.0294	15.2306	-0.169167	0.383994
40S ribosomal protein S23	RPS23	15.807	18.9411	18.5202	18.2048	18.4296	18.2174	18.5128	-0.168802	0.296792
WASH complex subunit CCDC53	CCDC53	21.172	15.5685	15.0878	14.9169	15.3804	14.7727	14.9146	-0.168505	0.24919
SWI/SNF-related matrix-associated actin-dependent regulator of chromatin subfamily A containing DEAD/H box 1	SMARCAD1	117.4	15.0581	14.6643	14.9324	14.8171	14.4751	14.8573	-0.168408	0.42875
Hippocampus abundant transcript-like protein 1	HIATL1	54.545	11.4191	11.5773	11.7013	11.2864	11.7553	11.1511	-0.168298	0.348293
Protein flightless-1 homolog	FLII	144.75	18.0822	17.8231	17.6313	17.9737	17.5198	17.5383	-0.168297	0.354149
S-phase kinase-associated protein 1	SKP1	18.658	14.3094	13.8393	13.6419	13.8265	13.6754	13.7849	-0.167917	0.342271
Protein BRICK1	BRK1	8.7448	13.0228	12.9178	12.8756	12.9663	12.6655	12.6826	-0.167281	0.715221
UDP-glucose 4-epimerase	GALE	38.281	13.4902	13.5753	13.639	13.6477	13.1117	13.4442	-0.166978	0.442418
Protein SDA1 homolog	SDAD1	79.87	13.2119	13.004	12.9583	13.1934	12.4659	13.0148	-0.166673	0.289991
Neurofibromin;Neurofibromin truncated	NF1	319.37	14.9852	14.8228	14.7797	14.9245	14.4044	14.7599	-0.166277	0.428861
5-demethoxyubiquinone hydroxylase, mitochondrial	COQ7	24.277	13.5836	13.0141	13.3407	13.4205	12.8449	13.1749	-0.16602	0.285549
Kinesin-like protein KIF3A	KIF3A	80.04	11.5047	11.7777	9.6492	10.6012	10.7933	11.0391	-0.165991	0.0865546
DENN domain-containing protein 4C	DENND4C	212.71	11.5946	11.5405	10.9211	11.8881	10.5046	11.1657	-0.165925	0.134679
Adenylyl cyclase-associated protein 1	CAP1	51.901	17.9919	17.5877	17.7471	17.925	17.3819	17.5224	-0.165789	0.341652
Exportin-5	XPO5	136.31	16.0916	15.9617	16.0492	16.0183	15.7292	15.8579	-0.165692	0.835866
60S ribosomal protein L8	RPL8	28.024	18.9215	18.5427	18.2896	18.4499	18.2531	18.5541	-0.165567	0.335427
Pirin	PIR	32.113	14.6708	14.4687	14.4374	14.4473	14.2162	14.4178	-0.165179	0.734586
Pleiotropic regulator 1	PLRG1	57.193	12.2428	12.2204	12.1385	12.2564	11.6467	12.2044	-0.164742	0.345297
Eukaryotic translation initiation factor 3 subunit C;Eukaryotic translation initiation factor 3 subunit C-like protein	EIF3C;EIF3CL	105.34	19.6026	19.5122	19.4118	19.5869	19.2104	19.2363	-0.164338	0.544771
Annexin A1	ANXA1	38.714	19.7802	19.7945	19.6481	19.927	19.3725	19.4316	-0.163848	0.378188
Protein canopy homolog 4	CNPY4	28.309	13.5272	13.6234	13.4482	13.7095	13.2267	13.1722	-0.163473	0.386579
DnaJ homolog subfamily C member 8	DNAJC8	29.841	17.8504	17.7339	17.6443	17.7658	17.4106	17.5628	-0.163147	0.616052
Acidic leucine-rich nuclear phosphoprotein 32 family member B	ANP32B	28.787	17.6455	17.492	17.2702	17.5288	17.1498	17.2402	-0.162991	0.443371
Pre-mRNA cleavage complex 2 protein Pcf11	PCF11	173.05	12.4908	12.4089	12.0135	12.4935	11.7382	12.1928	-0.162933	0.2433
Vesicle-associated membrane protein-associated protein A	VAPA	27.893	17.7653	17.5315	17.3134	17.5515	17.2273	17.3433	-0.162696	0.431622
28S ribosomal protein S17, mitochondrial	MRPS17	14.502	16.8165	16.6402	16.5826	16.6216	16.3875	16.5422	-0.162685	0.760813
60S ribosomal export protein NMD3	NMD3	57.603	15.325	15.308	15.6043	15.3316	15.0689	15.3497	-0.162347	0.542855
RNA-binding protein 27	RBM27	118.72	15.0167	14.8261	14.8112	14.7128	14.706	14.7495	-0.161914	1.12756
Nuclear body protein SP140-like protein;Nuclear autoantigen Sp-100	SP140L;SP100	67.005	13.9674	13.6392	13.3232	13.585	13.5239	13.3355	-0.161802	0.332511
Intraflagellar transport protein 20 homolog	IFT20	15.28	10.0665	10.2279	9.39285	9.90441	NaN	9.56356	-0.161751	0.168415
LIM and SH3 domain protein 1	LASP1	29.717	18.8273	18.6381	18.3784	18.7918	18.235	18.332	-0.161702	0.305659
Chromobox protein homolog 5	CBX5	22.225	16.0791	15.7796	15.374	15.5972	15.5876	15.563	-0.161656	0.324588
40S ribosomal protein S21	RPS21	9.1113	14.1934	14.0355	13.9206	13.9514	13.7697	13.9437	-0.161558	0.750897
Poly [ADP-ribose] polymerase 1	PARP1	113.08	18.3028	17.8897	17.77	17.8596	17.6983	17.9203	-0.161451	0.390234
General vesicular transport factor p115	USO1	107.89	18.6321	18.4721	18.3783	18.5302	18.2356	18.2325	-0.161391	0.583175
Hepatoma-derived growth factor	HDGF	26.788	19.3416	19.148	19.0224	19.1312	18.8875	19.0097	-0.161188	0.622299
Dolichol-phosphate mannosyltransferase subunit 3	DPM3	10.094	13.6747	13.4054	13.6104	13.4023	13.5948	13.2109	-0.160854	0.513313
PDZ domain-containing protein GIPC1	GIPC1	36.049	9.78224	9.82271	9.68897	10.3268	9.05783	9.4275	-0.160609	0.158997
Diacylglycerol O-acyltransferase 1	DGAT1	55.278	13.0262	12.2499	12.6755	12.5944	12.2473	12.6296	-0.160124	0.248128
NADH dehydrogenase [ubiquinone] iron-sulfur protein 7, mitochondrial	NDUFS7	23.563	16.8929	16.7261	16.5545	16.6486	16.4929	16.5518	-0.16006	0.674714
Cytochrome b5 type B	CYB5B	16.694	17.8111	17.668	18.0039	17.6465	17.6008	17.7556	-0.160044	0.675542
Pre-mRNA-splicing regulator WTAP	WTAP	44.243	13.1921	12.8856	12.7101	12.978	12.7901	12.54	-0.159933	0.35034
Protein FAM98B	FAM98B	45.547	15.6568	15.4262	15.2952	15.5243	15.1173	15.2582	-0.159456	0.427349
40S ribosomal protein S9	RPS9	22.591	20.583	20.2169	19.9886	20.1694	19.9356	20.2055	-0.159325	0.342203
Nucleolar transcription factor 1	UBTF	89.405	16.781	16.6287	16.5192	16.4936	16.2889	16.6693	-0.159051	0.523476
TBC1 domain family member 5	TBC1D5	89.003	13.393	13.5298	13.2023	13.3327	13.0759	13.2402	-0.158733	0.584988
Serine/threonine-protein phosphatase PP1-alpha catalytic subunit	PPP1CA	37.512	15.9761	15.8419	15.6111	15.8957	15.5247	15.5342	-0.158182	0.415198
Vacuolar protein sorting-associated protein 29	VPS29	20.505	17.719	17.4965	17.4692	17.5449	17.2373	17.4286	-0.157964	0.590086
Coiled-coil domain-containing protein 124	CCDC124	25.835	16.3675	16.3506	16.0985	16.2179	15.9405	16.1855	-0.157556	0.567315
Leukocyte receptor cluster member 8	LENG8	88.156	13.6347	13.6564	13.0073	13.6668	12.8143	13.3447	-0.157539	0.183533
60S ribosomal protein L19	RPL19	23.466	18.212	17.7984	17.5074	17.7464	17.4912	17.8079	-0.157434	0.279959
Synaptophysin-like protein 1	SYPL1	28.565	13.2385	13.1197	13.1062	12.9434	12.6879	13.3607	-0.157429	0.322106
Zinc finger protein 512	ZNF512	64.681	13.3993	13.0866	13.1859	13.2635	12.7767	13.1611	-0.1568	0.376919
Activity-dependent neuroprotector homeobox protein	ADNP	123.56	13.713	13.293	13.5787	13.4937	13.4003	13.2212	-0.156474	0.458111
Protein ECT2	ECT2	103.5	14.3621	13.9282	13.755	13.9204	13.5687	14.0873	-0.156354	0.26376
NHP2-like protein 1;NHP2-like protein 1, N-terminally processed	NHP2L1	14.173	14.9158	15.1434	15.4963	15.2018	14.9081	14.9766	-0.156336	0.338689
Histone-lysine N-methyltransferase setd3	SETD3	67.256	15.1757	14.8867	14.6145	15.0525	14.4496	14.7077	-0.155739	0.260453
Uncharacterized protein C18orf8	C18orf8	74.974	13.7323	13.6036	13.647	13.676	13.4856	13.3545	-0.155616	0.705387
60S ribosomal protein L15	RPL15	24.146	20.1159	19.7602	19.5945	19.7137	19.4855	19.805	-0.155492	0.358276
Isoleucine--tRNA ligase, cytoplasmic	IARS	144.5	20.8978	20.7815	20.7115	20.8532	20.4666	20.6059	-0.155029	0.546725
Chromosome-associated kinesin KIF4A	KIF4A	139.88	16.6765	16.635	16.4892	16.6109	16.1978	16.527	-0.154957	0.487923
Fructose-bisphosphate aldolase C	ALDOC	39.455	14.6014	14.5177	14.2866	14.8621	14.0291	14.0506	-0.154642	0.20625
Small acidic protein	SMAP	20.332	16.5877	16.5445	16.262	16.4442	16.1752	16.3118	-0.154338	0.529671
40S ribosomal protein S8	RPS8	24.205	20.9437	20.5917	20.5161	20.5435	20.3948	20.6505	-0.15421	0.437172
cAMP-dependent protein kinase type II-alpha regulatory subunit	PRKAR2A	45.518	17.2196	17.1764	16.8844	17.1587	16.7748	16.8845	-0.15413	0.423558
Peroxisomal 2,4-dienoyl-CoA reductase	DECR2	30.777	13.7867	13.8009	13.6694	13.4698	13.6606	13.6647	-0.154009	0.940265
Peptidyl-prolyl cis-trans isomerase E	PPIE	33.43	12.404	12.3249	11.8197	12.0705	12.1421	11.8746	-0.153837	0.315091
Cyclin-dependent kinase 12	CDK12	164.15	16.1105	15.8995	15.8905	15.9326	15.7769	15.7306	-0.153455	0.746816
60S ribosomal protein L30	RPL30	12.784	17.1377	16.7632	16.682	16.8006	16.4679	16.8543	-0.153357	0.342764
Methionine--tRNA ligase, cytoplasmic	MARS	101.11	19.1598	19.0452	19.1959	19.1247	18.8494	18.9674	-0.153195	0.768504
Putative ATP-dependent RNA helicase DHX57	DHX57	155.6	14.3323	14.143	14.0282	14.1127	13.7848	14.1465	-0.153151	0.453639
Nuclear fragile X mental retardation-interacting protein 2	NUFIP2	76.12	15.3396	15.0728	14.9024	15.0697	14.7891	14.9979	-0.152737	0.427893
N-acylneuraminate cytidylyltransferase	CMAS	48.379	17.2657	16.9372	16.7762	16.8394	16.6825	17.0002	-0.152371	0.374019
DnaJ homolog subfamily C member 9	DNAJC9	29.909	16.872	16.7946	16.6391	16.8412	16.4575	16.5504	-0.152175	0.494026
Translational activator GCN1	GCN1L1	292.75	20.9792	20.7224	20.9079	20.8749	20.5843	20.6948	-0.151892	0.595013
DnaJ homolog subfamily B member 5	DNAJB5	39.133	12.2737	11.6887	12.0809	11.8964	11.6755	12.0163	-0.151706	0.311365
Leucine-rich repeat-containing protein 47	LRRC47	63.472	16.9127	16.741	16.4349	16.837	16.438	16.3594	-0.151414	0.302705
Serine/threonine-protein phosphatase 2A 56 kDa regulatory subunit epsilon isoform	PPP2R5E	54.699	15.2363	14.6606	14.9375	15.0512	14.616	14.713	-0.151397	0.288169
SPATS2-like protein	SPATS2L	61.728	14.2334	13.6646	13.6171	13.8733	13.4548	13.7334	-0.15119	0.258125
Septin-11	SEPT11	49.398	17.2125	16.8924	16.7644	17.1345	16.6507	16.6307	-0.151087	0.288065
Filamin-B	FLNB	278.16	22.9868	22.7822	22.7159	22.8591	22.5327	22.6428	-0.150063	0.524364
Eukaryotic translation initiation factor 5A-1	EIF5A	16.832	18.2071	17.9278	17.8195	18.0477	17.6397	17.8175	-0.14985	0.381305
Serine/arginine-rich splicing factor 2	SRSF2	25.476	18.2256	18.1092	17.8142	18.0842	17.8697	17.7464	-0.149548	0.402888
Protein lin-7 homolog C;Protein lin-7 homolog A	LIN7C;LIN7A	21.834	16.1152	15.7584	15.7967	15.8944	15.5977	15.7297	-0.149488	0.453732
14-3-3 protein beta/alpha;14-3-3 protein beta/alpha, N-terminally processed	YWHAB	28.082	17.4785	17.4003	17.298	17.5642	17.0608	17.1042	-0.149227	0.368632
Rho GTPase-activating protein 5	ARHGAP5	172.46	15.0855	14.94	14.7363	15.049	14.5103	14.7551	-0.149162	0.330716
LisH domain and HEAT repeat-containing protein KIAA1468	KIAA1468	134.63	13.1768	13.2167	12.8184	13.2312	12.7366	12.7968	-0.149076	0.301912
Nuclear factor NF-kappa-B p105 subunit;Nuclear factor NF-kappa-B p50 subunit	NFKB1	105.35	11.9412	11.7105	11.732	11.9697	12.0685	10.8988	-0.148937	0.144915
Lipoma-preferred partner	LPP	65.746	15.5044	15.3921	15.3219	15.4093	15.2541	15.1084	-0.148877	0.662357
Histone H1x	H1FX	22.487	17.6862	17.3395	17.0785	17.3107	17.0404	17.3067	-0.148815	0.307194
Actin-related protein 2/3 complex subunit 5	ARPC5	16.32	14.1378	13.8781	13.3836	13.6471	13.533	13.7743	-0.148351	0.253985
Filamin-A	FLNA	280.74	23.4015	23.1829	23.1748	23.3041	22.9515	23.0587	-0.148277	0.506723
AP-3 complex subunit mu-1	AP3M1	46.939	16.7002	16.3777	16.3008	16.5637	16.1557	16.2145	-0.148237	0.348217
DNA replication licensing factor MCM3	MCM3	90.98	19.957	19.7991	19.9173	19.8957	19.6023	19.7308	-0.148233	0.694404
Glutathione reductase, mitochondrial	GSR	56.256	19.0445	18.828	18.8338	18.9906	18.5121	18.759	-0.148204	0.404053
SEC23-interacting protein	SEC23IP	111.08	15.5934	15.4996	15.4388	15.5636	15.2206	15.3032	-0.148132	0.586485
ATP-dependent RNA helicase DDX3X	DDX3X	73.243	18.8553	18.4819	18.412	18.5493	18.324	18.4322	-0.147922	0.413225
Zinc finger CCCH domain-containing protein 15	ZC3H15	48.602	17.6957	17.5317	17.3736	17.4737	17.2845	17.4001	-0.1476	0.612978
Pyruvate dehydrogenase E1 component subunit alpha, somatic form, mitochondrial	PDHA1	43.295	17.0083	16.9581	16.6415	16.9063	16.5587	16.7005	-0.147468	0.409647
60S ribosomal protein L3	RPL3	46.108	19.5638	19.1388	18.96	19.1078	18.9407	19.1719	-0.147408	0.314116
WD repeat-containing protein 81	WDR81	211.69	12.0718	12.0571	12.1194	12.1087	12.1384	11.5593	-0.1473	0.318952
60S ribosomal protein L11	RPL11	20.252	19.8379	19.5259	19.1207	19.4566	19.2229	19.3633	-0.147228	0.269806
Origin recognition complex subunit 5	ORC5	50.282	12.7784	12.4661	12.6151	12.8157	11.9711	12.6312	-0.147192	0.20983
39S ribosomal protein L47, mitochondrial	MRPL47	29.45	15.79	15.7228	15.7735	15.6299	15.4319	15.7834	-0.147053	0.639744
40S ribosomal protein S26;Putative 40S ribosomal protein S26-like 1	RPS26;RPS26P11	13.015	19.0489	18.6569	18.5195	18.6355	18.4896	18.6592	-0.146968	0.367394
Gem-associated protein 4	GEMIN4	120.04	16.4644	16.2902	16.2707	16.2731	16.1276	16.1837	-0.146964	0.918378
Signal transducer and activator of transcription 5B	STAT5B	89.865	14.1885	13.7697	13.8059	14.1482	13.4705	13.705	-0.146812	0.241658
Coatomer subunit alpha;Xenin;Proxenin	COPA	138.34	20.679	20.4738	20.3813	20.5929	20.2169	20.2848	-0.146514	0.43133
Septin-9	SEPT9	65.401	19.1853	18.9498	18.8257	19.0569	18.6531	18.8118	-0.146322	0.39103
Mitochondrial import receptor subunit TOM34	TOMM34	34.559	14.5878	14.3839	14.2313	14.4944	14.2101	14.0602	-0.146119	0.373521
Nucleobindin-1	NUCB1	53.879	18.2075	18.2011	17.8724	18.1934	17.8125	17.8375	-0.145886	0.368901
Retinoblastoma-binding protein 5	RBBP5	59.152	14.9934	14.9438	14.7085	14.8847	14.6917	14.6317	-0.14588	0.555514
Retinoic acid-induced protein 3	GPRC5A	40.251	15.1337	14.7544	14.9754	14.8322	14.7961	14.7978	-0.145808	0.588665
Multiple PDZ domain protein	MPDZ	221.62	12.9819	12.8425	12.5718	13.1778	12.0864	12.6947	-0.145766	0.162136
Protein disulfide-isomerase	P4HB	57.116	21.7853	21.6507	21.4567	21.7003	21.3863	21.3688	-0.145761	0.433861
DNA topoisomerase 1	TOP1	90.725	18.4615	18.1301	17.994	18.0305	17.9591	18.1589	-0.145713	0.41102
39S ribosomal protein L49, mitochondrial	MRPL49	19.198	13.9798	14.0231	13.2462	13.854	13.8419	13.1162	-0.145706	0.155419
28S ribosomal protein S2, mitochondrial	MRPS2	33.249	15.9671	15.6654	15.6922	15.9003	15.311	15.6775	-0.1453	0.299549
Protein DEK	DEK	42.674	17.6684	17.4411	17.2199	17.3434	17.1716	17.3785	-0.145295	0.430298
Activating signal cointegrator 1 complex subunit 3	ASCC3	251.46	16.2606	15.8832	15.8047	16.0046	15.5604	15.9479	-0.145199	0.29719
60S ribosomal protein L23	RPL23	14.865	19.2426	18.8803	18.6048	18.8382	18.6108	18.8432	-0.145182	0.294149
Heat shock 70 kDa protein 14	HSPA14	54.794	16.8332	16.6601	16.4517	16.7063	16.3779	16.4263	-0.144838	0.408661
Procollagen-lysine,2-oxoglutarate 5-dioxygenase 3	PLOD3	84.784	14.8054	14.7181	14.6047	14.7902	14.4342	14.4695	-0.144797	0.496483
Cold shock domain-containing protein E1	CSDE1	88.884	18.4565	18.1934	18.0504	18.3006	17.916	18.0495	-0.14474	0.369578
Negative elongation factor E	NELFE	43.239	14.0636	13.991	13.6652	13.6593	13.7571	13.8693	-0.144718	0.456598
LIM and cysteine-rich domains protein 1	LMCD1	40.832	16.7177	16.3118	16.1378	16.5312	15.9784	16.2246	-0.144331	0.242704
NADPH--cytochrome P450 reductase	POR	76.689	18.4147	18.276	18.0874	18.3583	17.9611	18.0263	-0.144152	0.391656
S-formylglutathione hydrolase	ESD	31.462	16.208	15.9462	16.1383	16.244	15.6262	15.9908	-0.143875	0.29852
Aldo-keto reductase family 1 member C2	AKR1C2	36.735	21.0321	20.7884	21.1218	21.1127	20.5511	20.8477	-0.143595	0.307507
Probable ATP-dependent RNA helicase DDX47	DDX47	50.646	16.7646	16.3249	16.7982	16.5928	16.3003	16.5642	-0.143464	0.330709
Nuclear migration protein nudC	NUDC	38.242	17.9806	17.8726	17.4666	17.9034	17.4913	17.4949	-0.143385	0.277209
Histone deacetylase 1	HDAC1	55.102	16.6409	16.5126	16.4441	16.6091	16.304	16.2546	-0.143326	0.501222
Transketolase	TKT	67.877	22.2771	22.1027	22.0014	22.1199	21.794	22.0374	-0.143303	0.493161
DNA ligase 1	LIG1	101.73	16.5509	16.4114	16.307	16.4425	16.1497	16.2479	-0.143112	0.57193
Lysine-specific histone demethylase 1A	KDM1A	92.902	13.979	13.8125	13.3475	13.7712	13.4907	13.448	-0.143015	0.266555
40S ribosomal protein S15a	RPS15A	14.839	19.3261	18.988	18.77	18.8913	18.6825	19.082	-0.142747	0.290523
Annexin A5	ANXA5	35.936	19.4373	19.3522	19.2446	19.4346	19.0585	19.1134	-0.142503	0.476041
SWI/SNF-related matrix-associated actin-dependent regulator of chromatin subfamily E member 1	SMARCE1	46.649	13.4163	12.8937	12.8228	12.9127	12.7799	13.013	-0.142382	0.289285
Thymidylate synthase	TYMS	35.716	13.4301	13.2003	12.9869	13.4588	12.6889	13.0428	-0.142268	0.21547
Dual specificity mitogen-activated protein kinase kinase 1	MAP2K1	43.439	13.6656	13.4755	13.06	13.3752	13.1079	13.2913	-0.142243	0.294957
SUMO-activating enzyme subunit 2	UBA2	71.223	18.9723	18.8511	18.6777	18.8651	18.5602	18.6497	-0.14204	0.498258
Probable ATP-dependent RNA helicase DDX17	DDX17	80.272	17.9531	17.6089	17.4554	17.6158	17.4712	17.5044	-0.141995	0.390051
Probable arginine--tRNA ligase, mitochondrial	RARS2	65.505	11.8637	12.0071	11.2929	11.6238	11.5908	11.5231	-0.141968	0.25641
Set1/Ash2 histone methyltransferase complex subunit ASH2	ASH2L	68.722	15.7965	15.5705	15.6091	15.5988	15.4587	15.4935	-0.141742	0.803912
Eukaryotic translation initiation factor 4E	EIF4E	25.097	16.2585	16.2142	16.0327	16.1684	15.8696	16.0424	-0.141671	0.568456
YTH domain-containing family protein 1;YTH domain-containing family protein 3	YTHDF1;YTHDF3	60.873	16.1535	15.7579	15.9045	15.9791	15.5255	15.8866	-0.14156	0.322279
Histone deacetylase complex subunit SAP30	SAP30	23.306	13.5663	13.7214	13.4654	13.4794	13.4303	13.419	-0.141463	0.857099
Probable ATP-dependent RNA helicase DDX28	DDX28	59.58	14.6261	14.5605	14.0732	14.2881	14.037	14.5103	-0.141449	0.253391
Serine/threonine-protein phosphatase 2A 56 kDa regulatory subunit delta isoform	PPP2R5D	69.991	14.1371	14.0405	13.8604	14.4021	13.6218	13.5898	-0.141429	0.195608
26S proteasome non-ATPase regulatory subunit 14	PSMD14	34.577	17.7416	17.6693	17.4792	17.7049	17.3846	17.3774	-0.141087	0.456231
40S ribosomal protein S25	RPS25	13.742	18.8514	18.4924	18.1164	18.5078	18.2414	18.2896	-0.140495	0.243913
Nuclease-sensitive element-binding protein 1	YBX1	35.924	18.1398	17.8553	17.6639	17.7005	17.5997	17.9375	-0.140472	0.340283
Coatomer subunit gamma-1	COPG1	97.717	19.2997	19.0841	19.0375	19.2715	18.8069	18.9216	-0.14038	0.363053
Peptidyl-prolyl cis-trans isomerase F, mitochondrial	PPIF	22.04	12.2349	12.1117	11.6022	12.112	11.5471	11.8689	-0.140253	0.214971
Signal recognition particle 54 kDa protein	SRP54	55.704	18.2626	18.0625	17.873	18.1634	17.7296	17.8848	-0.140114	0.341925
Nitric oxide synthase-interacting protein	NOSIP	33.172	16.7778	16.4722	16.4651	16.7055	16.2155	16.3739	-0.140052	0.324287
PHD finger-like domain-containing protein 5A	PHF5A	12.405	16.3232	16.1652	16.202	16.377	15.9838	15.9097	-0.139948	0.386004
Aspartate--tRNA ligase, cytoplasmic	DARS	57.136	19.9202	19.8307	19.7185	19.8717	19.4931	19.6859	-0.139586	0.490964
Alpha-adducin	ADD1	80.954	15.5763	15.3197	15.1928	15.5789	15.127	14.9641	-0.139578	0.257368
Aldo-keto reductase family 1 member C1	AKR1C1	36.788	17.6442	17.5124	17.2846	17.6496	17.0098	17.3635	-0.139435	0.261219
Succinate dehydrogenase [ubiquinone] iron-sulfur subunit, mitochondrial	SDHB	31.629	17.3113	17.1224	17.0563	17.1881	16.9258	16.9596	-0.138854	0.546384
WW domain-containing adapter protein with coiled-coil	WAC	70.723	14.0516	13.9581	13.8393	13.8406	13.7238	13.8682	-0.138814	0.851601
Probable RNA-binding protein EIF1AD	EIF1AD	19.053	13.8604	13.8309	13.8657	14.0951	13.4409	13.6054	-0.138584	0.283915
FAS-associated factor 1	FAF1	73.953	14.1083	14.5601	14.1575	14.3052	14.0604	14.0447	-0.138555	0.345672
Structural maintenance of chromosomes flexible hinge domain-containing protein 1	SMCHD1	226.37	14.1172	13.4974	13.7169	13.8582	13.2962	13.763	-0.138046	0.213375
39S ribosomal protein L40, mitochondrial	MRPL40	24.49	15.1378	15.3868	14.7606	15.2454	14.9805	14.6453	-0.138014	0.212921
Thioredoxin domain-containing protein 12	TXNDC12	19.206	16.3349	16.1431	15.8765	15.9922	15.7506	16.1976	-0.138005	0.302861
Nuclear receptor corepressor 2	NCOR2	273.65	15.0784	14.7498	14.8814	14.7566	14.8075	14.7318	-0.137939	0.634265
Phosphatidylethanolamine-binding protein 1;Hippocampal cholinergic neurostimulating peptide	PEBP1	21.057	17.1041	17.1905	17.1166	17.1729	16.7641	17.061	-0.137753	0.478868
Glucose-6-phosphatase 3	G6PC3	38.734	14.919	14.5726	14.7672	14.3425	14.5621	14.941	-0.137728	0.27422
Conserved oligomeric Golgi complex subunit 3	COG3	94.095	15.0856	14.9103	14.9895	15.0595	14.7598	14.7533	-0.137602	0.53728
Methylsterol monooxygenase 1	MSMO1	35.215	13.7447	13.3209	13.2631	13.4263	13.3032	13.1869	-0.137457	0.340803
Leucine-rich repeat flightless-interacting protein 1	LRRFIP1	89.252	18.415	18.1676	18.0837	18.2845	17.9853	17.9846	-0.137332	0.414578
Eukaryotic translation initiation factor 3 subunit A	EIF3A	166.57	21.1319	20.98	20.8591	21.092	20.7372	20.7305	-0.137131	0.406414
Polypyrimidine tract-binding protein 3	PTBP3	59.689	11.8036	11.7613	10.877	11.6381	11.066	11.3273	-0.136805	0.147849
Multifunctional methyltransferase subunit TRM112-like protein	TRMT112	14.199	13.1464	13.1995	12.7999	13.0871	12.8928	12.7556	-0.136778	0.361179
39S ribosomal protein L30, mitochondrial	MRPL30	18.546	15.7483	15.5226	15.6658	15.4458	15.4425	15.6381	-0.13677	0.672164
Type-1 angiotensin II receptor-associated protein	AGTRAP	17.419	12.603	12.4956	13.2163	12.6303	12.2401	13.0348	-0.13654	0.159615
Transitional endoplasmic reticulum ATPase	VCP	89.321	21.3096	21.1228	20.9089	21.2544	20.8425	20.8356	-0.136285	0.307873
39S ribosomal protein L12, mitochondrial	MRPL12	21.348	15.1811	15.0661	14.7915	14.8561	14.8115	14.9622	-0.136284	0.47745
Caspase activity and apoptosis inhibitor 1	CAAP1	38.367	14.0802	13.6591	13.5537	13.7764	13.3853	13.7226	-0.136246	0.269877
Reticulocalbin-2	RCN2	36.876	13.6231	13.6532	13.5645	13.4877	13.4331	13.5114	-0.136203	1.75833
Galactokinase	GALK1	42.272	11.8249	12.2692	11.6087	12.0385	11.4296	11.8266	-0.136042	0.198335
Conserved oligomeric Golgi complex subunit 7	COG7	86.343	10.8003	11.6551	10.8247	11.841	10.4568	10.5746	-0.13591	0.0923808
UPF0160 protein MYG1, mitochondrial	C12orf10	42.477	17.5487	17.3236	17.1032	17.4266	16.9665	17.1764	-0.135342	0.296694
U4/U6 small nuclear ribonucleoprotein Prp31	PRPF31	55.455	14.5756	14.1847	14.3145	14.3254	14.2712	14.0736	-0.134881	0.415757
Conserved oligomeric Golgi complex subunit 6	COG6	73.278	13.3144	13.2835	13.5372	13.4781	13.1481	13.1045	-0.134807	0.400504
Importin subunit alpha-3	KPNA4	57.886	14.8299	14.5366	14.4259	14.8003	14.271	14.3171	-0.134637	0.257807
Leucine-rich repeat-containing protein 59	LRRC59	34.93	21.1039	20.8157	20.5244	20.8532	20.5544	20.633	-0.134479	0.286091
Metastasis-associated protein MTA1	MTA1	80.785	14.2788	14.1783	14.0741	14.1787	14.0723	13.8776	-0.134203	0.561072
Mediator of RNA polymerase II transcription subunit 14	MED14	160.6	14.4367	14.3958	14.3221	14.4355	13.9393	14.3775	-0.134107	0.347218
Protein HEXIM1	HEXIM1	40.623	16.685	16.4303	16.2978	16.4843	16.2016	16.3251	-0.134027	0.406045
Transcriptional regulator ATRX	ATRX	282.58	15.3424	15.1635	15.295	15.2645	14.8003	15.3346	-0.133841	0.310471
Glutamate-rich WD repeat-containing protein 1	GRWD1	49.419	17.6185	17.2329	17.1922	17.3262	17.0669	17.2506	-0.133298	0.355214
Aldo-keto reductase family 1 member C3	AKR1C3	36.853	18.4265	18.2195	18.5426	18.6037	18.0015	18.1835	-0.133289	0.263572
Helicase-like transcription factor	HLTF	113.93	16.1446	15.9003	15.9719	16.0852	15.6604	15.8728	-0.132802	0.393566
Bcl-2-associated transcription factor 1	BCLAF1	106.12	16.0532	15.8836	15.8972	15.9228	15.7012	15.8118	-0.132733	0.723173
Ankyrin repeat domain-containing protein 17	ANKRD17	274.25	15.7879	15.5448	15.2022	15.6483	15.2197	15.2687	-0.132707	0.240807
Annexin A13	ANXA13	35.415	14.919	14.9377	14.6303	14.877	14.5194	14.6926	-0.13266	0.39016
Basic leucine zipper and W2 domain-containing protein 2	BZW2	48.162	17.9953	17.8341	17.5322	18.0032	17.5213	17.4392	-0.132657	0.234618
NADP-dependent malic enzyme, mitochondrial	ME3	67.068	14.4702	14.5985	14.3122	14.4848	14.0607	14.4374	-0.132634	0.349148
Kinesin-like protein KIF13B	KIF13B	202.79	13.9147	14.0393	13.8192	13.9294	13.744	13.7021	-0.132565	0.631492
Leucine-rich repeat and WD repeat-containing protein 1	LRWD1	70.86	14.0272	14.1788	14.0381	14.0599	13.7185	14.0681	-0.132564	0.457157
Gem-associated protein 5	GEMIN5	168.59	17.6279	17.3889	17.1731	17.4404	17.0769	17.2752	-0.132479	0.323327
Actin-related protein 3	ACTR3	47.371	17.0231	16.8279	16.6256	16.9685	16.5813	16.5293	-0.132471	0.298977
Chromatin accessibility complex protein 1	CHRAC1	14.71	13.7309	13.3447	13.4828	13.8826	13.1755	13.1031	-0.132366	0.184913
Mitochondrial ribonuclease P protein 1	TRMT10C	47.346	17.5061	17.3868	17.3194	17.4053	17.1257	17.2846	-0.132261	0.607099
Fragile X mental retardation syndrome-related protein 2	FXR2	74.222	11.1874	11.6015	11.4884	11.3149	11.165	11.4008	-0.132227	0.394764
Protein phosphatase 1 regulatory subunit 21	PPP1R21	88.313	14.497	14.2168	14.059	14.2795	14.2029	13.8949	-0.131846	0.309483
FK506-binding protein 15	FKBP15	133.63	14.9169	14.6547	14.7021	14.692	14.748	14.4385	-0.131714	0.455096
Eukaryotic translation initiation factor 2 subunit 3;Putative eukaryotic translation initiation factor 2 subunit 3-like protein	EIF2S3;EIF2S3L	51.109	19.5613	19.2995	19.2114	19.4129	19.0247	19.2395	-0.131702	0.356548
Delta(3,5)-Delta(2,4)-dienoyl-CoA isomerase, mitochondrial	ECH1	35.816	18.8363	18.7443	18.4569	18.7327	18.4302	18.4803	-0.131419	0.372766
Ubiquitin-conjugating enzyme E2 E1;Ubiquitin-conjugating enzyme E2 E2;Ubiquitin-conjugating enzyme E2 E3	UBE2E1;UBE2E2;UBE2E3	21.404	14.6494	14.5327	14.7869	14.3766	14.4263	14.7723	-0.131258	0.38188
Translin-associated protein X	TSNAX	33.112	12.2931	11.6108	11.5823	12.5133	11.0399	11.5402	-0.130928	0.0953287
Ubiquitin-conjugating enzyme E2 S	UBE2S	23.845	15.0528	15.2101	15.0302	14.9963	14.845	15.0596	-0.130738	0.699901
GRIP1-associated protein 1	GRIPAP1	96.004	16.5047	16.3133	16.1615	16.4998	16.1208	15.9679	-0.130341	0.281004
14-3-3 protein zeta/delta	YWHAZ	27.745	19.2059	19.1377	18.8737	19.2325	18.7846	18.8093	-0.130329	0.298633
Replication factor C subunit 3	RFC3	40.556	13.7771	13.5639	13.4621	13.8443	13.0454	13.5227	-0.130209	0.200733
Protein transport protein Sec23B	SEC23B	86.478	15.4429	15.0115	15.171	15.2704	14.9477	15.0177	-0.129843	0.335868
Iron-sulfur protein NUBPL	NUBPL	34.082	13.7652	13.0997	13.366	13.3191	12.9753	13.547	-0.129825	0.195569
Serine/threonine-protein phosphatase 4 regulatory subunit 3A	SMEK1	95.367	14.8497	14.5509	14.631	14.7408	14.4168	14.4848	-0.129746	0.414842
Zinc finger CCCH domain-containing protein 18	ZC3H18	106.38	12.7733	13.0414	12.9987	12.8249	12.9803	12.6194	-0.12964	0.412606
Exosome complex exonuclease RRP44	DIS3	109	17.0726	16.8706	16.8709	16.9609	16.6441	16.8202	-0.129638	0.497813
CD2-associated protein	CD2AP	71.45	15.9305	15.7334	15.5513	15.8533	15.334	15.6392	-0.129575	0.279916
39S ribosomal protein L37, mitochondrial	MRPL37	48.117	17.0772	16.8782	16.7606	16.9882	16.5794	16.7611	-0.129122	0.358454
Polyglutamine-binding protein 1	PQBP1	30.472	15.8959	15.825	15.605	15.8883	15.5536	15.4967	-0.129079	0.357614
Lupus La protein	SSB	46.836	20.8059	20.7402	20.4992	20.8183	20.4346	20.4053	-0.129026	0.326481
39S ribosomal protein L44, mitochondrial	MRPL44	37.535	16.7974	16.6815	16.5166	16.6576	16.4667	16.4842	-0.128996	0.562846
26S proteasome non-ATPase regulatory subunit 11	PSMD11	47.463	19.5945	19.5141	19.2044	19.6901	19.1285	19.1076	-0.128947	0.224054
Splicing factor, proline- and glutamine-rich	SFPQ	76.149	19.2674	18.5899	18.3603	18.6552	18.4617	18.7156	-0.128399	0.171712
Proteasome subunit alpha type-4	PSMA4	29.483	19.1503	18.9169	18.6687	19.0667	18.6267	18.6573	-0.128361	0.257005
Mannosyl-oligosaccharide 1,2-alpha-mannosidase IB	MAN1A2	73.003	12.626	12.5914	12.4347	12.3535	12.6312	12.2823	-0.128361	0.455063
Histone-binding protein RBBP4	RBBP4	47.655	15.4248	15.1961	14.9968	15.1771	15.126	14.93	-0.128168	0.370594
Ubiquitin-associated protein 2-like	UBAP2L	114.53	17.4452	17.0486	16.7782	17.0965	16.8784	16.9129	-0.128053	0.246853
Chondroitin sulfate N-acetylgalactosaminyltransferase 1	CSGALNACT1	61.294	15.339	15.1513	15.1428	15.289	14.9385	15.0219	-0.127875	0.444503
Striatin-interacting protein 1	STRIP1	95.575	14.079	13.9653	13.7181	13.9376	13.7619	13.68	-0.127657	0.415122
Transcription factor 25	TCF25	76.666	15.16	14.8717	14.6488	14.97	14.5511	14.7772	-0.127377	0.266225
RNA polymerase II-associated protein 3	RPAP3	75.718	15.6434	15.5255	15.4626	15.566	15.3904	15.2935	-0.127205	0.593928
40S ribosomal protein S24	RPS24	15.423	19.5911	19.2048	19.0282	19.2184	19.022	19.2025	-0.127097	0.288952
E3 ubiquitin-protein ligase listerin	LTN1	200.55	15.9823	15.8418	16.0451	15.9948	15.6298	15.8634	-0.127033	0.445874
UV excision repair protein RAD23 homolog A	RAD23A	39.609	12.5428	12.8268	11.6133	12.5386	12.1045	11.9599	-0.126643	0.113244
Integrin-linked protein kinase	ILK	51.419	15.7031	15.4976	15.3285	15.634	15.1979	15.3177	-0.126495	0.304137
Ubiquitin-protein ligase E3A	UBE3A	100.69	13.815	13.7217	13.309	13.6494	13.4103	13.4066	-0.126494	0.292663
Spindlin-1;Spindlin-3	SPIN1;SPIN3	29.6	14.8243	14.2863	14.3121	14.4729	14.2554	14.3149	-0.126489	0.271222
Oligoribonuclease, mitochondrial	REXO2	26.832	14.7104	14.4248	14.184	14.5192	13.9933	14.4274	-0.126445	0.221825
Translation factor GUF1, mitochondrial	GUF1	74.327	9.72804	NaN	9.23125	NaN	NaN	9.35368	-0.125967	0
Protein PRRC2C	PRRC2C	316.91	13.5156	13.4081	12.357	13.0358	13.0212	12.8457	-0.12595	0.122861
Tropomyosin alpha-4 chain	TPM4	28.521	18.0601	17.959	17.7847	18.0912	17.6222	17.7129	-0.125818	0.312192
Zinc phosphodiesterase ELAC protein 2	ELAC2	92.218	17.3776	17.1448	17.1794	17.2564	16.9786	17.0902	-0.125538	0.506183
Ras GTPase-activating-like protein IQGAP2	IQGAP2	180.58	17.2421	16.9444	16.8995	16.9917	16.7629	16.9553	-0.125373	0.413954
Uncharacterized protein C7orf50	C7orf50	22.083	15.984	15.8731	15.8761	15.7897	15.7326	15.835	-0.125321	1.25168
Polymerase I and transcript release factor	PTRF	43.476	18.5939	18.5234	18.3353	18.5135	18.2586	18.3052	-0.125156	0.496594
39S ribosomal protein L10, mitochondrial	MRPL10	29.282	16.0308	15.807	15.683	15.906	15.6087	15.6306	-0.125138	0.375796
COP9 signalosome complex subunit 8	COPS8	23.225	12.9729	12.9767	12.6843	13.0718	12.4946	12.6922	-0.125082	0.254683
Clathrin light chain A	CLTA	27.076	18.3641	18.143	17.8731	18.282	17.827	17.8962	-0.124983	0.246556
Lysosome-associated membrane glycoprotein 1	LAMP1	44.882	15.6134	15.3892	15.4831	15.2024	15.3412	15.5674	-0.124906	0.428212
Dehydrogenase/reductase SDR family member on chromosome X	DHRSX	36.443	13.9062	13.9119	14.0183	13.6811	13.6524	14.1286	-0.124738	0.323197
TRMT1-like protein	TRMT1L	81.746	15.6316	15.259	15.0738	15.3093	15.0266	15.2554	-0.12438	0.268183
RNA polymerase-associated protein LEO1	LEO1	75.403	17.9041	17.8455	17.7456	17.9332	17.5774	17.6115	-0.124343	0.435092
Ubiquitin carboxyl-terminal hydrolase 8	USP8	127.52	15.3052	14.859	14.7601	15.2255	14.7486	14.5782	-0.124008	0.184646
Tyrosyl-DNA phosphodiesterase 1	TDP1	68.42	13.3742	12.8874	12.5631	12.83	12.5487	13.0744	-0.123887	0.166561
39S ribosomal protein L1, mitochondrial	MRPL1	36.908	17.8384	17.7513	17.6894	17.7817	17.5589	17.5675	-0.123658	0.661251
Probable ATP-dependent RNA helicase DDX5	DDX5	69.147	20.7523	20.3286	20.1074	20.3497	20.1639	20.3043	-0.123473	0.247665
Probable C-mannosyltransferase DPY19L1	DPY19L1	77.318	16.6164	16.4934	16.7958	16.5475	16.3687	16.6191	-0.123394	0.463242
Carnitine O-palmitoyltransferase 2, mitochondrial	CPT2	73.776	15.3546	15.066	15.1644	15.2027	14.8897	15.123	-0.123216	0.414454
Poly [ADP-ribose] polymerase 4	PARP4	192.59	14.6771	14.4914	14.1177	14.4913	14.2766	14.1488	-0.123185	0.254184
28S ribosomal protein S28, mitochondrial	MRPS28	20.843	17.2066	17.0624	17.0663	17.127	16.8369	17.002	-0.123183	0.567556
2,4-dienoyl-CoA reductase, mitochondrial	DECR1	36.067	15.5468	15.2167	14.7641	15.1068	14.9012	15.1511	-0.122826	0.197121
NADH dehydrogenase [ubiquinone] 1 beta subcomplex subunit 3	NDUFB3	11.402	15.7508	15.6872	15.4214	15.3622	15.4382	15.6907	-0.122784	0.361853
Reticulocalbin-1	RCN1	38.89	19.1768	19.1032	18.8802	19.1546	18.8592	18.7786	-0.122602	0.35133
Proteolipid protein 2	PLP2	16.691	15.8656	15.5526	15.973	15.7143	15.5923	15.7188	-0.121962	0.387014
Putative ATP-dependent RNA helicase DHX33	DHX33	78.873	11.7841	11.1355	11.0717	10.4769	11.4577	11.691	-0.121904	0.10036
Eukaryotic translation initiation factor 1A, X-chromosomal;Eukaryotic translation initiation factor 1A, Y-chromosomal	EIF1AX;EIF1AY	16.46	18.2868	18.0284	17.7316	18.0313	17.7575	17.8923	-0.121863	0.273315
Cytoplasmic FMR1-interacting protein 2	CYFIP2	148.4	12.264	12.3708	11.824	12.3797	11.9058	11.8083	-0.121661	0.191697
26S protease regulatory subunit 10B	PSMC6	44.172	18.4034	18.222	18.0437	18.4197	17.9107	17.9747	-0.121334	0.252272
Vesicle-trafficking protein SEC22b	SEC22B	24.74	17.0493	16.9044	16.7646	16.8889	16.6259	16.8398	-0.121241	0.453343
DNA damage-binding protein 2	DDB2	47.863	15.2448	15.0798	15.0824	15.0357	14.8311	15.1768	-0.121171	0.457616
Density-regulated protein	DENR	22.092	13.0808	12.743	12.7308	13.0325	12.6969	12.462	-0.121092	0.236498
Serine/threonine-protein kinase greatwall	MASTL	97.318	11.5441	11.1805	9.79871	11.6398	9.38547	11.1349	-0.121067	0.0479234
Protein transport protein Sec23A	SEC23A	86.16	16.9589	16.7325	16.7571	16.7936	16.5814	16.7105	-0.121001	0.568376
SUN domain-containing protein 2	SUN2	80.31	13.8109	13.5387	14.0323	13.5643	13.5097	13.9458	-0.120707	0.240322
Protein phosphatase 1G	PPM1G	59.271	18.4262	18.3256	18.325	18.4278	18.0916	18.1958	-0.120542	0.502262
SH3 domain-containing kinase-binding protein 1	SH3KBP1	73.125	16.7788	16.6738	16.463	16.8624	16.3705	16.3211	-0.120513	0.242445
Arfaptin-2	ARFIP2	37.855	13.4998	13.5507	13.2395	13.5031	13.3049	13.1207	-0.120463	0.339848
Hepatoma-derived growth factor-related protein 2	HDGFRP2	74.316	15.7386	15.4898	14.9583	15.3646	15.1249	15.3358	-0.120449	0.190388
Eukaryotic translation initiation factor 3 subunit J	EIF3J	29.062	17.7746	17.4911	17.2977	17.5573	17.3594	17.2859	-0.12027	0.305206
Polypeptide N-acetylgalactosaminyltransferase 4	GALNT4	66.665	14.1486	13.7924	13.8173	13.9025	13.6776	13.8174	-0.120253	0.382524
28S ribosomal protein S11, mitochondrial	MRPS11	20.616	16.7944	16.5745	16.6065	16.6489	16.4205	16.5455	-0.120155	0.559824
Dual specificity protein phosphatase 12	DUSP12	37.687	11.9253	11.976	12.0615	12.0093	11.4109	12.1825	-0.120001	0.194238
Pre-rRNA-processing protein TSR1 homolog	TSR1	91.809	17.8839	17.6878	17.5471	17.726	17.4559	17.577	-0.119982	0.407099
DNA repair protein XRCC1	XRCC1	69.476	14.387	14.2235	14.0107	14.0932	13.9104	14.2583	-0.119794	0.333223
Phenylalanine--tRNA ligase beta subunit	FARSB	66.115	18.7807	18.5604	18.1851	18.5869	18.2541	18.326	-0.119715	0.233794
Eukaryotic peptide chain release factor subunit 1	ETF1	49.03	16.9599	16.5621	16.6612	16.8378	16.403	16.5834	-0.119692	0.276682
DET1- and DDB1-associated protein 1	DDA1	11.835	13.7985	13.7356	13.5619	13.5898	13.5299	13.6174	-0.119624	0.727291
Glutamyl-tRNA(Gln) amidotransferase subunit B, mitochondrial	GATB	61.863	13.1788	12.9673	12.6874	12.9184	12.817	12.7395	-0.119554	0.324153
Nibrin	NBN	84.958	14.545	14.5289	14.1825	14.4677	14.1348	14.2953	-0.119519	0.321794
Staphylococcal nuclease domain-containing protein 1	SND1	102	19.5962	19.3494	19.0419	19.3956	19.1218	19.1119	-0.119387	0.256061
Integrin-linked kinase-associated serine/threonine phosphatase 2C	ILKAP	42.906	12.7256	12.8639	12.4917	12.7845	12.2336	12.7051	-0.119338	0.229971
Mimitin, mitochondrial	NDUFAF2	19.856	13.8278	13.764	13.5687	13.3776	13.5477	13.8773	-0.119303	0.29046
Histone deacetylase 2	HDAC2	55.364	15.5857	15.2708	15.3104	15.5216	15.0676	15.2206	-0.119041	0.289714
Putative ATP-dependent RNA helicase DHX30	DHX30	133.94	15.7975	15.6755	15.5999	15.6576	15.5171	15.5412	-0.119004	0.759269
Protein bicaudal D homolog 2;Protein bicaudal D homolog 1	BICD2;BICD1	93.532	13.7793	13.2282	13.2917	13.6345	12.9244	13.384	-0.118806	0.165004
3-oxoacyl-[acyl-carrier-protein] synthase, mitochondrial	OXSM	48.842	14.8664	14.703	14.6254	14.683	14.429	14.7268	-0.118652	0.43486
MLN64 N-terminal domain homolog	STARD3NL	26.654	12.1315	12.2203	11.7407	12.1618	11.6471	11.9277	-0.118637	0.220948
Cytoskeleton-associated protein 4	CKAP4	66.022	21.0196	20.747	20.6113	20.8146	20.5676	20.6397	-0.118606	0.350035
Guanosine-3,5-bis(diphosphate) 3-pyrophosphohydrolase MESH1	HDDC3	20.329	13.1576	12.2101	12.867	13.0454	11.9563	12.8777	-0.118413	0.0964051
Tropomodulin-3	TMOD3	39.594	15.0985	15.1868	14.8536	15.0731	14.8819	14.8287	-0.118409	0.403844
Prolyl 3-hydroxylase 2	LEPREL1	80.984	13.3613	13.3686	13.353	13.2739	13.2725	13.1819	-0.118206	1.73441
EH domain-containing protein 2	EHD2	61.161	18.4668	18.1474	18.0357	18.2546	17.9655	18.0755	-0.118127	0.313014
Rho-associated protein kinase 1	ROCK1	158.17	15.2195	14.7102	14.5456	15.1112	14.4855	14.5247	-0.117958	0.153873
40S ribosomal protein S17	RPS17	15.55	18.5683	18.3192	17.8607	18.1974	17.969	18.2285	-0.117718	0.203984
Cytochrome b-c1 complex subunit 9	UQCR10	7.3084	16.5116	16.5113	16.768	16.5308	16.3455	16.5621	-0.117477	0.466247
Cullin-3	CUL3	88.929	17.4282	17.3139	17.1818	17.37	17.0545	17.1474	-0.117305	0.425994
Serine/threonine-protein kinase WNK1	WNK1	250.79	12.5193	11.3704	11.9074	11.7098	11.7638	11.9719	-0.117229	0.125762
Coatomer subunit beta	COPB1	107.14	19.3896	19.1568	19.0447	19.3377	18.914	18.9882	-0.11709	0.285473
Protein Red	IK	65.601	12.6116	12.2332	11.78	12.3549	11.8851	12.0337	-0.117058	0.158133
Ornithine aminotransferase, mitochondrial;Ornithine aminotransferase, hepatic form;Ornithine aminotransferase, renal form	OAT	48.534	15.8122	15.7384	15.6324	15.8231	15.4838	15.526	-0.116677	0.418338
Alpha-ketoglutarate-dependent dioxygenase FTO	FTO	58.281	14.5435	14.1545	14.0497	14.3777	13.8503	14.1699	-0.116581	0.210459
Peptidyl-tRNA hydrolase ICT1, mitochondrial	ICT1	23.63	16.0862	16.0261	15.9676	15.976	15.7701	15.9839	-0.116576	0.680021
Ephrin type-A receptor 2	EPHA2	108.27	17.9674	17.6706	17.7652	17.7234	17.5931	17.7373	-0.116451	0.516942
Vasodilator-stimulated phosphoprotein	VASP	39.829	15.2971	15.0555	15.1242	15.166	14.8951	15.0665	-0.116389	0.471927
14 kDa phosphohistidine phosphatase	PHPT1	13.832	16.1473	16.1054	16.191	16.3311	15.7373	16.0263	-0.116332	0.268685
UPF0568 protein C14orf166	C14orf166	28.068	18.3174	18.0962	17.7468	18.1786	17.8433	17.7898	-0.116245	0.220043
Manganese-transporting ATPase 13A1	ATP13A1	132.95	15.1433	14.8376	14.936	15.0469	14.6533	14.869	-0.115899	0.328615
Heat shock 70 kDa protein 6;Putative heat shock 70 kDa protein 7	HSPA6;HSPA7	71.027	17.2697	17.0529	16.7996	17.1399	16.7706	16.8641	-0.115854	0.263687
AP-1 complex subunit mu-1	AP1M1	48.586	18.2364	18.085	18.0975	18.1448	17.8989	18.0278	-0.115788	0.603237
Elongation factor 1-gamma	EEF1G	50.118	21.1979	20.9501	20.8878	21.0463	20.7539	20.8883	-0.115748	0.383657
Cytochrome c oxidase protein 20 homolog	COX20	13.291	13.7583	13.6593	13.835	13.357	13.6928	13.856	-0.115582	0.302367
Insulin-like growth factor 2 mRNA-binding protein 1	IGF2BP1	63.48	18.7962	18.4409	18.1158	18.4834	18.1767	18.3465	-0.115477	0.207214
Calcium-binding and coiled-coil domain-containing protein 2	CALCOCO2	52.253	12.7332	12.6235	12.9493	12.8805	12.5585	12.5215	-0.115183	0.316787
Poly(A) polymerase alpha	PAPOLA	82.842	15.6455	15.5522	15.7294	15.7489	15.3352	15.4975	-0.115116	0.368154
Hsp90 co-chaperone Cdc37;Hsp90 co-chaperone Cdc37, N-terminally processed	CDC37	44.468	15.4911	15.2547	14.7824	15.3861	14.9283	14.8685	-0.115077	0.163495
Protein phosphatase 1A	PPM1A	42.447	13.6232	12.8608	12.9717	13.6671	12.907	12.5368	-0.114935	0.100935
SRSF protein kinase 1	SRPK1	74.324	15.954	15.877	15.7471	15.8932	15.4818	15.859	-0.114682	0.324933
39S ribosomal protein L45, mitochondrial	MRPL45	35.351	16.7903	16.5846	16.5782	16.6877	16.4397	16.4818	-0.114664	0.481147
Unconventional myosin-Ie	MYO1E	127.06	15.2334	15.1282	14.9204	15.1629	14.7573	15.0177	-0.114652	0.311924
RNA-binding protein PNO1	PNO1	27.924	15.051	14.6199	14.5136	14.6982	14.5193	14.6231	-0.114621	0.265806
Nucleolar MIF4G domain-containing protein 1	NOM1	96.256	12.5845	12.9906	12.452	12.6347	12.4451	12.6035	-0.114621	0.265698
Liprin-alpha-1	PPFIA1	135.78	14.1781	13.8887	13.6732	13.8815	13.6953	13.8194	-0.114616	0.297814
WW domain-binding protein 11	WBP11	69.997	14.7137	14.7872	14.7782	14.7961	14.5354	14.6045	-0.114382	0.633808
14-3-3 protein epsilon	YWHAE	29.174	20.3017	20.1435	19.8981	20.2624	19.8353	19.9026	-0.114379	0.256836
HAUS augmin-like complex subunit 2	HAUS2	26.933	13.2912	13.357	13.1208	13.2249	13.1423	13.0589	-0.114327	0.601176
DnaJ homolog subfamily C member 2;DnaJ homolog subfamily C member 2, N-terminally processed	DNAJC2	71.996	15.9432	15.4301	15.5735	15.7411	15.2969	15.5664	-0.114169	0.222663
Quinone oxidoreductase PIG3	TP53I3	35.536	14.5187	14.3011	14.3441	14.4814	14.0885	14.2519	-0.114022	0.360168
Zinc finger protein ubi-d4	DPF2	44.155	14.0055	13.7722	13.8232	13.9236	13.5778	13.7576	-0.113976	0.393017
HIV Tat-specific factor 1	HTATSF1	85.852	18.0188	17.8599	17.8383	18.0175	17.6886	17.6691	-0.11392	0.377937
Chromobox protein homolog 3	CBX3	20.811	17.804	17.6764	17.481	17.6227	17.4188	17.5784	-0.113808	0.433087
Eukaryotic initiation factor 4A-I	EIF4A1	46.153	20.1211	19.9557	19.904	20.0638	19.7084	19.8672	-0.113806	0.394381
60S ribosomal protein L13a;Putative 60S ribosomal protein L13a protein RPL13AP3	RPL13A;RPL13AP3	23.577	18.4692	18.2084	17.9365	18.1562	17.9654	18.1516	-0.11364	0.274452
Succinate dehydrogenase [ubiquinone] flavoprotein subunit, mitochondrial	SDHA	72.691	17.6223	17.4479	17.404	17.5206	17.2825	17.3304	-0.113553	0.503344
Phosphatidylinositol 3-kinase catalytic subunit type 3	PIK3C3	101.55	12.9186	12.7356	12.4368	12.8957	12.0879	12.7673	-0.113399	0.14679
Sorting nexin-6;Sorting nexin-6, N-terminally processed	SNX6	46.648	16.7602	16.6087	16.5298	16.7606	16.3858	16.4123	-0.113337	0.338358
Xenotropic and polytropic retrovirus receptor 1	XPR1	81.534	13.8293	13.4257	13.7205	13.5905	13.5275	13.518	-0.11318	0.388872
THO complex subunit 4	ALYREF	26.888	15.1227	15.0123	14.9656	15.0219	14.8038	14.9365	-0.112776	0.647493
40S ribosomal protein S5;40S ribosomal protein S5, N-terminally processed	RPS5	22.876	17.4328	17.1554	16.8219	17.1471	16.8745	17.0504	-0.112729	0.227692
Choline-phosphate cytidylyltransferase A;Choline-phosphate cytidylyltransferase B	PCYT1A;PCYT1B	41.731	14.1412	13.8759	13.9959	13.9426	13.9226	13.8101	-0.112589	0.575621
Zinc transporter ZIP10	SLC39A10	94.131	11.898	12.4047	11.1238	11.6124	12.1417	11.3353	-0.112318	0.0906548
COP9 signalosome complex subunit 5	COPS5	37.578	15.975	15.8033	15.6648	15.9598	15.4968	15.6496	-0.112295	0.276546
Translationally-controlled tumor protein;TPT1-like protein	TPT1	19.595	17.0303	16.922	16.6709	17.0096	16.5799	16.6975	-0.112029	0.269049
Eukaryotic translation initiation factor 4H	EIF4H	27.385	14.3421	14.0358	13.6037	13.8668	13.7661	14.0149	-0.111305	0.188266
Proteasome subunit alpha type-7	PSMA7	27.887	19.4545	19.2288	19.0988	19.3887	18.969	19.091	-0.111098	0.274754
Eukaryotic translation initiation factor 5B	EIF5B	138.83	19.4348	19.1086	18.9732	19.2709	18.8856	19.0274	-0.110914	0.247607
Phosphorylated adapter RNA export protein	PHAX	44.402	14.9865	14.749	14.5912	14.8164	14.645	14.5326	-0.110884	0.321622
Dolichyl-diphosphooligosaccharide--protein glycosyltransferase subunit 1	RPN1	68.569	20.51	20.2926	20.5718	20.4887	20.192	20.3615	-0.110732	0.386499
Proteasome subunit alpha type-1	PSMA1	29.555	18.4776	18.2508	17.9979	18.3161	17.9994	18.0786	-0.110726	0.262793
General transcription factor IIE subunit 1	GTF2E1	49.452	14.7944	14.7439	14.4667	14.8154	14.4603	14.3972	-0.110683	0.267763
Catenin beta-1	CTNNB1	85.496	16.4196	16.218	16.2653	16.2161	16.2247	16.1305	-0.110546	0.747447
Golgin subfamily B member 1	GOLGB1	376.01	20.5775	20.425	20.1318	20.5277	20.1319	20.1432	-0.110497	0.235484
Ubiquitin conjugation factor E4 B	UBE4B	146.18	11.8611	11.1541	11.62	10.769	11.3441	12.1908	-0.110405	0.0846406
Prosaposin;Saposin-A;Saposin-B-Val;Saposin-B;Saposin-C;Saposin-D	PSAP	58.112	15.5771	15.2532	15.5752	15.3549	15.2913	15.4282	-0.110398	0.408651
Inverted formin-2	INF2	135.62	18.0056	17.7195	17.7122	17.9646	17.5234	17.6182	-0.110369	0.266926
RNA-binding protein Musashi homolog 2	MSI2	35.196	15.3631	14.7734	14.9503	15.2465	14.6787	14.8321	-0.109792	0.170438
Protein LSM14 homolog A	LSM14A	50.529	14.2861	13.9556	14.1371	14.1885	13.9367	13.9251	-0.10945	0.354193
Gamma-glutamyl hydrolase	GGH	35.964	17.5913	17.3025	17.3491	17.4149	17.1551	17.345	-0.109296	0.388883
Eukaryotic translation initiation factor 3 subunit B	EIF3B	92.48	19.4664	19.3415	19.0994	19.4871	19.0373	19.0552	-0.109243	0.235624
Serum deprivation-response protein	SDPR	47.173	15.2677	15.102	15.0073	15.0645	14.8508	15.134	-0.109227	0.405424
Exosome complex component RRP43	EXOSC8	30.039	14.0462	13.7048	13.8694	13.6826	13.6881	13.9226	-0.109025	0.359521
Phosphatidylserine synthase 2	PTDSS2	56.252	12.7092	12.0541	11.8133	11.7257	11.9817	12.5422	-0.109018	0.109427
40S ribosomal protein S2	RPS2	31.324	20.7001	20.3307	20.0425	20.3785	20.1135	20.2548	-0.108833	0.204942
Peptidyl-prolyl cis-trans isomerase A;Peptidyl-prolyl cis-trans isomerase A, N-terminally processed	PPIA	18.012	18.6879	18.5706	18.353	18.7288	18.2121	18.3442	-0.108781	0.232798
Tetratricopeptide repeat protein 33	TTC33	29.411	14.1115	13.9323	13.8451	14.081	13.7256	13.7571	-0.108436	0.322366
Bifunctional lysine-specific demethylase and histidyl-hydroxylase MINA	MINA	52.8	16.9034	16.626	16.5679	16.7125	16.4403	16.6193	-0.108392	0.343298
Brain-specific angiogenesis inhibitor 1-associated protein 2-like protein 1	BAIAP2L1	56.882	16.3136	16.0026	15.798	16.1106	15.9367	15.7419	-0.108339	0.231067
Cadherin-1;E-Cad/CTF1;E-Cad/CTF2;E-Cad/CTF3	CDH1	97.455	13.0247	12.9352	12.1805	12.8515	12.4373	12.527	-0.10823	0.134893
Transducin-like enhancer protein 1;Transducin-like enhancer protein 2;Transducin-like enhancer protein 4	TLE1;TLE2;TLE4	83.2	15.8057	15.7317	15.7546	15.7485	15.5229	15.6959	-0.108224	0.688375
Heat shock 70 kDa protein 4L	HSPA4L	94.511	14.2362	13.9625	13.9977	14.1523	13.7476	13.9719	-0.108219	0.303144
Aldose reductase	AKR1B1	35.853	17.9121	17.6611	17.4807	17.8702	17.2884	17.5707	-0.108165	0.198757
DnaJ homolog subfamily B member 1	DNAJB1	38.044	15.4048	15.4322	15.1538	15.3863	15.1756	15.1044	-0.108129	0.369242
CWF19-like protein 1	CWF19L1	60.618	16.492	16.4766	16.3133	16.4292	16.1191	16.4096	-0.108016	0.395395
Desmoglein-2	DSG2	122.29	15.9265	15.5865	15.7576	15.8027	15.4044	15.7395	-0.108006	0.274612
Branched-chain-amino-acid aminotransferase, mitochondrial	BCAT2	44.287	16.0138	15.8008	15.6676	15.8891	15.4838	15.7863	-0.107634	0.273214
TATA-binding protein-associated factor 172	BTAF1	206.89	13.2289	13.1615	13.0951	12.8917	12.945	13.3261	-0.107574	0.308625
Eukaryotic translation initiation factor 4 gamma 1	EIF4G1	175.49	19.5525	19.335	19.1129	19.4793	19.093	19.1056	-0.107524	0.235743
Wolframin	WFS1	100.29	13.6152	13.6407	13.4828	13.5465	13.3602	13.5095	-0.107484	0.646649
Nuclear receptor-binding factor 2	NRBF2	32.377	13.2512	12.7898	12.7534	13.2394	12.7214	12.5119	-0.107232	0.148341
Vacuolar protein sorting-associated protein 16 homolog	VPS16	94.693	12.1575	12.4417	12.0189	12.3274	12.2327	11.7363	-0.10723	0.184619
Alpha/beta hydrolase domain-containing protein 11	ABHD11	34.69	15.7866	15.7789	15.5277	15.5593	15.5418	15.6705	-0.10716	0.497007
Histidine triad nucleotide-binding protein 1	HINT1	13.802	13.4297	13.6415	13.4284	13.827	12.9854	13.3663	-0.106923	0.158151
ATP-dependent RNA helicase DDX1	DDX1	82.431	19.4355	19.1812	19.0424	19.2812	18.9382	19.1191	-0.106847	0.283572
GDP-fucose protein O-fucosyltransferase 2	POFUT2	49.975	13.66	13.4338	13.2593	13.6065	13.3844	13.0429	-0.106463	0.204769
Tetratricopeptide repeat protein 19, mitochondrial	TTC19	42.456	14.1474	14.2443	13.9765	14.0151	13.9485	14.0856	-0.106319	0.53437
Calumenin	CALU	37.106	18.9302	18.8353	18.5917	18.8582	18.6112	18.5694	-0.106101	0.321973
Glycogen [starch] synthase, muscle	GYS1	83.785	15.5947	15.4389	15.4874	15.714	15.1062	15.3828	-0.105989	0.228548
Clustered mitochondria protein homolog	CLUH	146.67	17.3602	17.0713	16.9752	17.1881	16.9244	16.9765	-0.105917	0.305889
Tyrosine-protein phosphatase non-receptor type 6	PTPN6	67.56	14.3276	13.7865	14.0621	14.2482	13.7741	13.8363	-0.105864	0.187543
Striatin	STRN	86.131	15.6096	15.2067	15.3315	15.4797	15.0938	15.2566	-0.105848	0.257774
General transcription factor II-I	GTF2I	112.42	17.8621	17.6974	17.6693	17.7399	17.5308	17.6436	-0.104792	0.543088
DNA damage-binding protein 1	DDB1	126.97	19.4521	19.2276	19.0978	19.3526	19.0153	19.0952	-0.104774	0.292151
Translation initiation factor eIF-2B subunit epsilon	EIF2B5	80.379	14.0308	13.9566	13.7176	14.195	13.51	13.6861	-0.104633	0.175525
7SK snRNA methylphosphate capping enzyme	MEPCE	74.354	14.063	13.5993	13.4269	13.8111	13.1934	13.771	-0.104608	0.140589
Non-specific lipid-transfer protein	SCP2	58.993	18.0414	17.8998	17.7731	17.8946	17.6639	17.8422	-0.104514	0.428161
Oxysterol-binding protein 1	OSBP	89.42	17.5499	17.3882	17.3778	17.6833	17.0687	17.2527	-0.103779	0.211285
Eukaryotic translation initiation factor 2A;Eukaryotic translation initiation factor 2A, N-terminally processed	EIF2A	64.989	19.8212	19.4943	19.3029	19.572	19.2869	19.4484	-0.1037	0.23667
Tropomyosin alpha-3 chain	TPM3	32.95	16.0449	15.9464	15.7873	16.0664	15.6459	15.7552	-0.103662	0.285179
Ataxin-2	ATXN2	140.28	14.6147	14.4678	14.1094	14.3538	14.3848	14.1437	-0.103202	0.242277
Septin-2	SEPT2	41.487	19.7667	19.5058	19.4109	19.5959	19.3126	19.4653	-0.103198	0.314434
Transmembrane protein 115	TMEM115	38.197	9.56961	NaN	NaN	NaN	NaN	9.46642	-0.103186	0
Plastin-1	PLS1	70.253	15.9613	15.6507	15.413	15.8618	15.4719	15.3821	-0.103063	0.181179
ATP-dependent Clp protease proteolytic subunit, mitochondrial	CLPP	30.18	15.3617	15.2774	15.2637	15.177	15.0276	15.3892	-0.103022	0.398661
Bifunctional 3-phosphoadenosine 5-phosphosulfate synthase 2;Sulfate adenylyltransferase;Adenylyl-sulfate kinase	PAPSS2	69.5	16.529	16.3319	16.2585	16.4717	16.1789	16.16	-0.102916	0.327469
Probable ATP-dependent RNA helicase DDX46	DDX46	117.36	19.6347	19.5062	19.2981	19.5765	19.2658	19.2879	-0.102908	0.2981
Protein FAM136A	FAM136A	15.641	17.4532	17.3162	17.3713	17.3105	17.221	17.3005	-0.102898	0.987536
Kinesin-like protein KIF11	KIF11	119.16	16.5216	16.29	16.1917	16.4569	16.1427	16.0957	-0.102648	0.275211
Peptidyl-prolyl cis-trans isomerase B	PPIB	23.742	21.1633	20.8998	20.8899	20.788	20.7024	21.1548	-0.102575	0.245565
Eukaryotic translation initiation factor 5	EIF5	49.222	16.3344	16.0583	15.7919	16.3456	15.8042	15.7271	-0.102572	0.153429
mRNA cap guanine-N7 methyltransferase	RNMT	54.843	13.8782	13.5177	13.3957	13.2085	13.4979	13.7783	-0.102313	0.177213
Protein LSM12 homolog	LSM12	21.701	16.3216	16.0494	15.8394	16.25	15.7302	15.9236	-0.102225	0.189789
DNA polymerase delta subunit 2	POLD2	51.289	14.2619	14.1763	14.2075	14.1899	13.9614	14.1881	-0.102116	0.568264
Lamina-associated polypeptide 2, isoform alpha;Thymopoietin;Thymopentin	TMPO	75.491	18.0826	17.9948	17.8095	18.0252	17.7118	17.8444	-0.101833	0.348123
Enoyl-CoA hydratase, mitochondrial	ECHS1	31.387	15.9441	15.788	15.714	15.9068	15.5409	15.6943	-0.10137	0.331662
Clathrin heavy chain 1	CLTC	191.61	20.9395	20.7704	20.843	20.9965	20.5782	20.6743	-0.101321	0.304014
Conserved oligomeric Golgi complex subunit 4	COG4	89.082	14.8244	14.6159	14.8747	14.8131	14.5964	14.6022	-0.101117	0.401832
Plasma membrane calcium-transporting ATPase 1	ATP2B1	134.68	18.3038	18.1407	18.1952	18.2707	18.0645	18.0021	-0.100792	0.461939
3-ketoacyl-CoA thiolase, mitochondrial	ACAA2	41.924	18.682	18.53	18.3525	18.5536	18.2974	18.4116	-0.100631	0.345687
Deoxycytidine kinase	DCK	30.518	12.7836	12.8746	12.7743	12.676	12.5364	12.9188	-0.100461	0.360465
Cytochrome b-245 light chain	CYBA	21.012	13.8168	13.5223	13.5979	13.5282	13.4082	13.7001	-0.100178	0.338275
Treacle protein	TCOF1	152.1	19.5023	19.4092	19.0986	19.3969	19.0734	19.2397	-0.100021	0.259139
Paraspeckle component 1	PSPC1	58.743	17.9409	17.8323	17.6235	17.8451	17.6072	17.6444	-0.0999921	0.34906
Rap guanine nucleotide exchange factor 2;Rap guanine nucleotide exchange factor 6	RAPGEF2;RAPGEF6	167.41	11.1939	11.8898	11.3861	11.8551	11.255	11.061	-0.0995998	0.114224
Eukaryotic translation initiation factor 4 gamma 2	EIF4G2	102.36	18.3434	18.138	17.9697	18.2857	17.9477	17.9193	-0.0994371	0.246111
39S ribosomal protein L46, mitochondrial	MRPL46	31.705	16.1674	16.0988	15.781	16.1128	15.7199	15.9165	-0.099349	0.237884
THUMP domain-containing protein 1	THUMPD1	39.315	16.4582	16.1974	16.1814	16.3388	16.0545	16.1457	-0.099343	0.333667
Endoplasmic reticulum resident protein 29	ERP29	28.993	18.3173	18.1645	17.9037	18.111	17.953	18.0238	-0.0992063	0.31423
Putative RNA-binding protein Luc7-like 2	LUC7L2	46.513	18.0928	17.9826	17.8689	18.0132	17.7731	17.8608	-0.0991332	0.446882
Poly(U)-binding-splicing factor PUF60	PUF60	59.875	15.5558	15.5326	15.48	15.4743	15.3098	15.4877	-0.0988757	0.738214
Cullin-4B	CUL4B	103.98	18.873	18.7194	18.6141	18.8638	18.4636	18.5838	-0.0984542	0.282613
Anoctamin-10	ANO10	76.328	14.8075	14.4737	14.3199	14.5489	14.245	14.512	-0.0984014	0.222127
Hyaluronan mediated motility receptor	HMMR	84.099	15.8688	15.5641	15.6181	15.8101	15.424	15.5216	-0.0983979	0.263198
RB1-inducible coiled-coil protein 1	RB1CC1	183.09	13.317	13.1033	13.1717	13.4766	12.7683	13.0526	-0.0981296	0.172577
RNA-binding protein 12	RBM12	97.394	16.4243	16.2851	16.0924	16.36	15.9795	16.1688	-0.0978308	0.267949
Histone-lysine N-methyltransferase 2B	KMT2B	293.51	12.2855	11.8958	11.9858	11.8681	12.2599	11.746	-0.0977345	0.192449
Protein tyrosine phosphatase type IVA 2;Protein tyrosine phosphatase type IVA 1	PTP4A2;PTP4A1	19.127	15.2658	14.9319	15.0642	15.0511	14.6207	15.2975	-0.0975612	0.166995
Alpha-galactosidase A	GLA	48.766	16.8691	16.5556	16.6833	16.6773	16.4393	16.6997	-0.0972576	0.323629
Guanine nucleotide-binding protein G(i) subunit alpha-1	GNAI1	40.361	16.9323	16.886	17.2074	17.1136	16.828	16.7928	-0.0970745	0.272569
Translation initiation factor eIF-2B subunit delta	EIF2B4	57.557	16.3288	16.0296	15.8959	16.3109	15.7891	15.8634	-0.0969416	0.17767
GTP-binding nuclear protein Ran	RAN	24.423	19.7702	19.5726	19.5404	19.5888	19.36	19.6444	-0.0966523	0.356523
NADH dehydrogenase [ubiquinone] flavoprotein 1, mitochondrial	NDUFV1	50.817	16.7602	16.7858	16.4673	16.8213	16.4268	16.4754	-0.0966091	0.236265
AP-3 complex subunit delta-1	AP3D1	130.16	17.1324	16.8516	16.9018	17.1551	16.7537	16.6873	-0.0965792	0.221917
Stress-induced-phosphoprotein 1	STIP1	62.639	19.5969	19.4512	19.1566	19.6924	19.1473	19.0758	-0.0964146	0.154107
Aconitate hydratase, mitochondrial	ACO2	85.424	18.5216	18.3725	18.3318	18.3448	18.206	18.387	-0.0960534	0.532284
Tensin-3	TNS3	155.26	18.0088	17.6735	17.6692	17.9405	17.5228	17.6011	-0.0957031	0.218506
Vesicle-associated membrane protein-associated protein B/C	VAPB	27.228	18.5749	18.4453	18.3765	18.4547	18.2834	18.3718	-0.0956135	0.555076
Probable ATP-dependent RNA helicase DDX41	DDX41	69.837	14.6807	14.101	14.2699	14.3957	14.149	14.2205	-0.0954135	0.195926
Proteasome subunit beta type-7	PSMB7	29.965	17.163	17.0881	16.8122	17.1983	16.7168	16.8619	-0.0954075	0.2072
E3 ubiquitin-protein ligase Midline-1	MID1	75.25	17.8258	17.5962	17.5492	17.7592	17.4662	17.4597	-0.0953655	0.296113
Thiosulfate sulfurtransferase	TST	33.429	15.802	15.6319	15.8926	15.7039	15.6565	15.6805	-0.095245	0.541851
14-3-3 protein eta	YWHAH	28.218	14.4248	14.3592	14.1221	14.5697	13.9753	14.0754	-0.0952047	0.175752
Gamma-glutamyltransferase light chain 2;Putative gamma-glutamyltransferase light chain 3;Putative gamma-glutamyltranspeptidase 3;Putative gamma-glutamyltranspeptidase 3 heavy chain;Putative gamma-glutamyltranspeptidase 3 light chain;Inactive gamma-glutamyltranspeptidase 2;Gamma-glutamyltranspeptidase 1;Gamma-glutamyltranspeptidase 1 heavy chain;Gamma-glutamyltranspeptidase 1 light chain	GGTLC2;GGTLC3;GGT3P;GGT2;GGT1	23.661	12.5912	12.1793	12.9803	12.7615	12.0381	12.6657	-0.0951503	0.105912
26S protease regulatory subunit 7	PSMC2	48.633	19.3347	19.2063	18.9722	19.4147	18.9174	18.8958	-0.0951023	0.181001
4-trimethylaminobutyraldehyde dehydrogenase	ALDH9A1	53.801	16.027	15.5976	15.4732	15.8344	15.4315	15.5469	-0.0950123	0.174694
39S ribosomal protein L24, mitochondrial	MRPL24	24.915	16.089	15.899	15.6509	15.8238	15.632	15.8992	-0.0946096	0.250477
Protein phosphatase methylesterase 1	PPME1	42.315	14.9544	14.8269	14.7052	14.9519	14.5034	14.7474	-0.0946023	0.253259
Ribonuclease P protein subunit p30	RPP30	29.321	15.4615	15.4135	15.2097	15.393	15.1486	15.2594	-0.0945749	0.379723
Inhibitor of nuclear factor kappa-B kinase-interacting protein	IKBIP	39.309	16.4518	16.3147	16.2083	16.4355	16.1733	16.0834	-0.0942268	0.301709
26S protease regulatory subunit 8	PSMC5	45.626	19.9797	19.8455	19.6406	20.0192	19.5929	19.5714	-0.0941073	0.206778
DNA topoisomerase 2-alpha	TOP2A	174.38	17.7177	17.2073	17.4283	17.3371	17.3672	17.3673	-0.0939083	0.251445
39S ribosomal protein L4, mitochondrial	MRPL4	34.919	15.9455	15.5905	15.9343	15.756	15.6346	15.7984	-0.0937643	0.301456
Transcription elongation factor B polypeptide 2	TCEB2	13.133	16.7041	16.5003	16.375	16.4635	16.3864	16.4485	-0.0936794	0.401596
G-rich sequence factor 1	GRSF1	53.126	16.3011	16.1146	15.9228	16.1646	15.8827	16.0101	-0.0936734	0.276084
EH domain-binding protein 1	EHBP1	140.02	13.4414	13.2144	13.1177	13.4127	13.089	12.9909	-0.0936712	0.23018
Torsin-4A	TOR4A	46.914	13.2717	13.0098	13.3149	13.373	13.0039	12.9393	-0.0933679	0.220093
WD repeat-containing protein 92	WDR92	39.74	14.9778	14.8473	14.6871	14.9431	14.5954	14.6938	-0.0933415	0.281976
AH receptor-interacting protein	AIP	37.636	13.9507	13.8461	13.531	13.8375	13.4922	13.7193	-0.0929305	0.224421
DNA polymerase alpha catalytic subunit	POLA1	165.91	14.9963	14.9337	14.8276	15.1274	14.5844	14.7671	-0.0929038	0.216429
Protein FAM192A	FAM192A	28.912	14.7218	14.6922	14.5569	14.8571	14.227	14.6084	-0.0928542	0.186531
Obscurin-like protein 1	OBSL1	206.94	12.6122	12.5397	12.4699	12.6346	12.2646	12.4446	-0.0926892	0.333981
Calpain-1 catalytic subunit	CAPN1	81.889	16.4564	16.1612	16.0735	16.3877	15.8833	16.1421	-0.0926793	0.190735
28S ribosomal protein S16, mitochondrial	MRPS16	15.345	15.5345	15.2086	15.1497	15.4245	14.8925	15.2979	-0.0926517	0.17555
ELKS/Rab6-interacting/CAST family member 1	ERC1	128.08	14.8824	14.5329	14.4057	14.7268	14.383	14.4337	-0.0925217	0.199804
Cullin-5	CUL5	90.954	14.701	14.1755	14.1899	14.6082	14.1289	14.0519	-0.0925067	0.139542
Ras GTPase-activating protein-binding protein 2	G3BP2	54.12	16.5345	16.1466	15.9909	16.164	16.0224	16.2083	-0.0924308	0.209242
Peptidyl-prolyl cis-trans isomerase NIMA-interacting 1	PIN1	18.243	15.3615	15.0964	14.7087	15.3733	14.7122	14.8044	-0.0922378	0.119894
Protein VPRBP	VPRBP	169.01	17.6784	17.5767	17.5247	17.5797	17.3724	17.5512	-0.0922012	0.511264
Phosphomevalonate kinase	PMVK	21.995	13.8182	13.8528	13.5855	13.7796	13.6758	13.5245	-0.0921831	0.340636
Ras GTPase-activating-like protein IQGAP1	IQGAP1	189.25	20.8214	20.5522	20.5429	20.6946	20.3782	20.5674	-0.0920887	0.286999
Peptidyl-prolyl cis-trans isomerase FKBP4;Peptidyl-prolyl cis-trans isomerase FKBP4, N-terminally processed	FKBP4	51.804	18.4606	18.309	18.1246	18.4729	18.0431	18.102	-0.0920874	0.215742
GrpE protein homolog 1, mitochondrial	GRPEL1	24.279	17.0338	16.9658	16.7814	17.1013	16.6771	16.7263	-0.0920677	0.235438
Glucosidase 2 subunit beta	PRKCSH	59.425	18.2037	18.1706	17.7985	18.2093	17.8927	17.7951	-0.0918954	0.195809
Kanadaptin	SLC4A1AP	88.813	14.5063	14.189	14.3296	14.4227	14.0151	14.3115	-0.0918722	0.237209
Alpha-2-macroglobulin receptor-associated protein	LRPAP1	41.465	18.2035	18.1777	17.9676	18.1908	17.9042	17.9784	-0.0917587	0.332249
Endoplasmin	HSP90B1	92.468	21.5568	21.4697	21.206	21.5379	21.1896	21.2297	-0.0917536	0.23685
InaD-like protein	INADL	196.37	15.4064	15.349	15.3075	15.3663	15.1531	15.2687	-0.0916243	0.604133
General transcription factor 3C polypeptide 3	GTF3C3	101.27	17.5863	17.3191	17.5101	17.462	17.2483	17.4305	-0.0915769	0.369608
X-ray repair cross-complementing protein 5	XRCC5	82.704	20.5387	20.3714	20.2136	20.4574	20.1791	20.2125	-0.0915076	0.287644
2,3-cyclic-nucleotide 3-phosphodiesterase	CNP	47.578	18.4699	18.1582	18.0612	18.242	18.0323	18.1407	-0.0914427	0.26601
28S ribosomal protein S30, mitochondrial	MRPS30	50.364	13.8443	13.7124	13.5016	13.7623	13.5796	13.4426	-0.0913124	0.268269
Prohibitin	PHB	29.804	19.7317	19.5222	19.4289	19.5693	19.3148	19.525	-0.0912285	0.313179
Cytoplasmic dynein 1 intermediate chain 2	DYNC1I2	71.456	17.6453	17.4897	17.3546	17.6012	17.2596	17.3557	-0.0910422	0.277292
Integrator complex subunit 1	INTS1	244.29	13.1083	12.7595	12.4302	13.2116	12.1608	12.6526	-0.0910012	0.0896472
Helicase SKI2W	SKIV2L	137.75	14.1052	13.6223	13.2559	13.8673	13.3471	13.4964	-0.0908788	0.113481
26S protease regulatory subunit 6A	PSMC3	49.203	19.0595	18.9127	18.599	19.1255	18.5999	18.5733	-0.0908642	0.150343
Paired amphipathic helix protein Sin3a	SIN3A	145.17	16.9965	16.7956	16.9557	16.9421	16.7118	16.8221	-0.0905596	0.427898
Aspartyl/asparaginyl beta-hydroxylase	ASPH	85.862	19.76	19.4246	19.2659	19.4892	19.2862	19.4037	-0.0904706	0.225117
Ran GTPase-activating protein 1	RANGAP1	63.541	17.7059	17.639	17.3994	17.8053	17.3518	17.3165	-0.0902398	0.188774
Methylmalonyl-CoA mutase, mitochondrial	MUT	83.134	14.7327	14.4781	14.3541	14.5943	14.3643	14.3357	-0.0902007	0.259869
Disco-interacting protein 2 homolog B	DIP2B	171.49	14.6244	13.9093	14.0095	14.2263	14.1975	13.8496	-0.0899143	0.129932
Zinc finger protein 598	ZNF598	98.636	14.9279	14.5724	14.3304	14.7195	14.4942	14.3474	-0.0898304	0.165488
UBX domain-containing protein 4	UBXN4	56.777	16.6559	16.4488	16.3984	16.5401	16.2633	16.4319	-0.0892671	0.325574
Transmembrane 9 superfamily member 4	TM9SF4	74.518	15.6511	15.5633	15.5424	15.5159	15.4017	15.5718	-0.0891647	0.673519
Nucleolar RNA helicase 2	DDX21	87.343	20.2831	20.0137	19.9679	20.0776	19.8868	20.0332	-0.0890408	0.320301
Luc7-like protein 3	LUC7L3	51.466	17.1729	16.9893	16.8934	17.1346	16.822	16.832	-0.0890064	0.271576
RNA polymerase II-associated factor 1 homolog	PAF1	59.975	17.2737	17.0702	16.9656	17.1482	16.8806	17.0137	-0.0890052	0.304606
Transcription intermediary factor 1-beta	TRIM28	88.549	18.4282	18.2191	18.0475	18.2974	18.0268	18.1036	-0.0889829	0.259813
Insulin-like growth factor 2 mRNA-binding protein 3	IGF2BP3	63.704	17.4486	16.9562	16.9058	17.1599	16.7739	17.1102	-0.0888786	0.157554
DNA ligase 3	LIG3	112.91	16.0868	15.932	15.6835	15.9607	15.5646	15.9108	-0.0887403	0.199564
Serine/threonine-protein phosphatase PGAM5, mitochondrial	PGAM5	32.004	16.3506	16.162	16.1735	16.1976	16.0338	16.1886	-0.0886917	0.475286
Polycystin-2	PKD2	109.69	12.6307	12.451	12.5823	12.484	12.488	12.4259	-0.0886793	0.706471
Cyclin-dependent kinase 7	CDK7	39.038	14.7561	14.6187	14.8222	14.7523	14.4029	14.7758	-0.0886141	0.262492
UPF0687 protein C20orf27	C20orf27	19.291	14.1802	14.3095	14.0212	14.069	13.8885	14.2881	-0.0884822	0.245483
Phosphatidylinositol-binding clathrin assembly protein	PICALM	70.754	12.1703	12.6032	12.3316	12.6869	11.783	12.37	-0.0883875	0.108907
45 kDa calcium-binding protein	SDF4	41.806	13.7875	13.5868	13.1982	13.5248	13.2716	13.511	-0.0883557	0.174886
DNA replication licensing factor MCM5	MCM5	82.285	19.6597	19.4824	19.4653	19.5714	19.342	19.429	-0.0883528	0.411309
Cyclin-K	CCNK	64.239	15.5133	15.2307	15.5462	15.5438	15.1234	15.3581	-0.0883026	0.218161
F-box/LRR-repeat protein 18	FBXL18	88.34	14.896	14.8252	14.288	14.8553	14.4366	14.4526	-0.0882527	0.138329
Leucine-rich repeat and calponin homology domain-containing protein 1	LRCH1	80.874	11.464	10.9611	10.7173	11.1752	10.4364	11.2661	-0.0882285	0.0918049
28S ribosomal protein S15, mitochondrial	MRPS15	29.842	16.2156	15.8434	15.8459	15.9802	15.7888	15.8714	-0.088177	0.259099
40S ribosomal protein S3	RPS3	26.688	21.0981	20.7162	20.5303	20.7565	20.5541	20.7697	-0.088103	0.185703
Coiled-coil domain-containing protein 22	CCDC22	70.755	10.827	10.6273	NaN	10.6175	10.3002	11	-0.0879073	0.114969
Eukaryotic translation initiation factor 3 subunit E	EIF3E	52.22	18.6339	18.4354	18.2529	18.563	18.2082	18.2874	-0.0878684	0.223023
U6 snRNA-associated Sm-like protein LSm2	LSM2	10.834	12.3346	11.2557	12.1195	12.4251	11.8453	11.1759	-0.0878216	0.0624018
ARF GTPase-activating protein GIT1	GIT1	84.34	12.2579	12.0347	11.9842	12.1534	11.6589	12.2011	-0.0878067	0.172532
Ceroid-lipofuscinosis neuronal protein 6	CLN6	35.919	12.8854	12.9177	12.9144	13.1517	12.4918	12.8106	-0.0877876	0.174326
WD repeat-containing protein 1	WDR1	66.193	19.0951	18.954	18.8668	19.0885	18.7497	18.8148	-0.0876535	0.287103
Sorting nexin-5	SNX5	46.816	14.742	14.6073	14.3969	14.6797	14.5615	14.2424	-0.0875978	0.205442
Double-strand break repair protein MRE11A	MRE11A	80.592	17.2965	17.1954	16.9831	17.2852	16.9218	17.0053	-0.0875886	0.240584
Kinesin-1 heavy chain	KIF5B	109.68	19.6836	19.4047	19.2761	19.6794	19.1872	19.2353	-0.0875034	0.167067
Kinesin-like protein KIFC1	KIFC1	73.747	15.3376	15.0634	15.3131	15.4188	14.8396	15.1935	-0.0873601	0.174239
Molybdate-anion transporter	MFSD5	49.764	13.6154	13.5494	13.8799	13.4535	13.5996	13.7296	-0.087327	0.272018
Trafficking protein particle complex subunit 8	TRAPPC8	161	13.7288	13.4291	13.2766	13.4471	13.2265	13.499	-0.0873203	0.216454
Replication factor C subunit 2	RFC2	39.157	15.4225	15.1136	14.6911	15.2082	14.7395	15.0178	-0.0872606	0.126987
40S ribosomal protein SA	RPSA	32.854	18.26	18.092	17.7356	18.1335	17.76	17.9324	-0.0872478	0.175495
Serine/arginine-rich splicing factor 5	SRSF5	31.263	16.3026	16.0184	15.7853	16.1297	15.938	15.7772	-0.0871623	0.183595
Importin subunit alpha-5;Importin subunit alpha-5, N-terminally processed;Importin subunit alpha-7;Importin subunit alpha-6	KPNA1;KPNA6;KPNA5	60.221	15.9364	15.8834	15.6193	15.8813	15.5827	15.7137	-0.0871426	0.266499
tRNA-splicing ligase RtcB homolog	RTCB	55.21	18.2762	18.0127	17.7672	18.146	17.7771	17.8717	-0.0871328	0.180168
X-ray repair cross-complementing protein 6	XRCC6	69.842	21.6691	21.4869	21.3976	21.5884	21.2906	21.4142	-0.0868263	0.299746
Cullin-4A	CUL4A	87.679	14.9016	14.517	14.7678	14.8825	14.3966	14.6472	-0.0867151	0.183701
Anterior gradient protein 2 homolog	AGR2	19.979	19.0554	18.8504	18.5556	18.7602	18.6659	18.7759	-0.0864493	0.226937
THO complex subunit 6 homolog	THOC6	37.535	12.7449	12.3608	12.8412	12.6056	12.5636	12.5184	-0.086434	0.227178
Antigen KI-67	MKI67	358.69	18.6555	18.4843	18.315	18.5219	18.2792	18.3946	-0.0863616	0.289069
Golgi resident protein GCP60	ACBD3	60.593	17.1228	17.0649	16.8846	17.0216	16.787	17.0047	-0.0863495	0.34321
Cell division cycle protein 23 homolog	CDC23	68.833	16.5535	16.2681	16.3174	16.3733	16.2298	16.2778	-0.0860475	0.368533
Ataxin-2-like protein	ATXN2L	113.37	17.1114	16.9462	16.7778	17.0635	16.7023	16.8117	-0.0859585	0.23471
Eukaryotic translation initiation factor 3 subunit K	EIF3K	25.059	16.7029	16.5607	16.35	16.7909	16.3091	16.2557	-0.0859534	0.162647
DNA-directed RNA polymerase I subunit RPA43	TWISTNB	37.432	15.4708	15.206	15.2656	15.4438	15.0351	15.206	-0.0858491	0.235911
COP9 signalosome complex subunit 1	GPS1	55.536	16.027	16.017	15.5734	16.0225	15.6917	15.646	-0.085735	0.169672
BUB3-interacting and GLEBS motif-containing protein ZNF207	ZNF207	50.75	16.7767	16.6191	16.4568	16.5613	16.4597	16.5746	-0.0856857	0.359945
tRNA (cytosine(34)-C(5))-methyltransferase	NSUN2	86.47	18.9517	18.7659	18.5805	18.8255	18.5567	18.6589	-0.08564	0.256523
5-3 exoribonuclease 2	XRN2	108.58	18.3197	18.2583	18.0251	18.2894	17.9477	18.1094	-0.085563	0.254808
Ribose-phosphate pyrophosphokinase 3	PRPS1L1	34.839	14.3102	14.1928	14.1306	14.153	13.9088	14.3151	-0.0855579	0.264099
Zinc finger CCCH domain-containing protein 11A	ZC3H11A	89.13	12.9993	12.5459	12.6165	12.7594	12.4237	12.7218	-0.0855509	0.185067
Eukaryotic translation initiation factor 3 subunit F	EIF3F	37.563	17.7432	17.5674	17.2988	17.8218	17.218	17.3129	-0.0855465	0.138933
Malonyl-CoA decarboxylase, mitochondrial	MLYCD	55.003	14.3888	14.1635	14.0522	14.2391	13.8406	14.2684	-0.0854972	0.193064
Centromere protein V	CENPV	29.946	13.5223	12.6676	12.8913	13.0783	12.998	12.7488	-0.0853904	0.112808
Pseudouridylate synthase 7 homolog	PUS7	75.035	15.7923	15.7378	15.4678	15.7458	15.4863	15.5103	-0.0852137	0.261097
Mitochondrial intermediate peptidase	MIPEP	80.64	14.786	14.5904	14.6441	14.6811	14.4071	14.6778	-0.0848459	0.322593
Replication protein A 32 kDa subunit	RPA2	29.247	14.1012	13.8877	13.9439	13.7521	13.8365	14.0897	-0.0848379	0.285474
Sorting nexin-27	SNX27	61.264	16.0807	15.8618	15.8791	15.9996	15.7646	15.8035	-0.0846141	0.346918
Transcription elongation factor B polypeptide 1	TCEB1	12.473	15.911	15.7774	15.9578	16.0081	15.5873	15.7971	-0.0845944	0.252485
Glomulin	GLMN	68.207	12.6277	12.5314	12.3366	12.5336	12.2549	12.4543	-0.0842937	0.285333
SUMO-activating enzyme subunit 1;SUMO-activating enzyme subunit 1, N-terminally processed	SAE1	38.449	18.0084	17.791	17.6711	17.9796	17.5455	17.6928	-0.0841923	0.201268
Prolow-density lipoprotein receptor-related protein 1;Low-density lipoprotein receptor-related protein 1 85 kDa subunit;Low-density lipoprotein receptor-related protein 1 515 kDa subunit;Low-density lipoprotein receptor-related protein 1 intracellular domain	LRP1	504.6	12.471	11.5553	12.1818	12.1003	12.1001	11.7565	-0.0837088	0.102562
Laminin subunit alpha-5	LAMA5	399.73	15.5589	15.1575	15.3752	15.2478	15.1449	15.4479	-0.0836821	0.223586
RNA-binding protein 8A	RBM8A	19.889	16.8717	16.6865	16.4714	16.7427	16.4125	16.624	-0.0834885	0.215359
Exocyst complex component 3	EXOC3	85.566	13.0605	12.8452	12.5657	12.8852	12.8632	12.4727	-0.0834525	0.159649
Proline-, glutamic acid- and leucine-rich protein 1	PELP1	119.7	13.2518	12.6477	13.3231	13.0273	12.7774	13.1681	-0.0832275	0.125516
Retinol dehydrogenase 13	RDH13	35.932	15.4372	15.3857	15.3496	15.3536	15.1956	15.3739	-0.0831591	0.602477
Cytochrome c1, heme protein, mitochondrial	CYC1	35.422	16.9712	16.8366	16.8869	16.9688	16.6727	16.8037	-0.0831515	0.369192
39S ribosomal protein L28, mitochondrial	MRPL28	30.156	13.6938	13.3116	13.5022	13.7742	13.3049	13.1796	-0.0829961	0.145493
Persulfide dioxygenase ETHE1, mitochondrial	ETHE1	27.873	14.82	14.8174	14.6952	14.8041	14.6124	14.6672	-0.0829423	0.517659
Uncharacterized protein C17orf62	C17orf62	20.774	14.3887	14.4598	14.3482	14.3341	14.2195	14.3943	-0.082914	0.612396
Phosphatidylinositide phosphatase SAC1	SACM1L	66.966	16.6009	16.5147	16.4904	16.5245	16.313	16.5202	-0.082751	0.461696
Sodium/hydrogen exchanger 7	SLC9A7	80.13	11.8953	11.0762	11.1691	11.6651	11.6565	10.571	-0.0826584	0.0644822
Bromodomain-containing protein 4;Bromodomain-containing protein 3	BRD4;BRD3	152.22	14.9016	14.7008	14.4381	14.7852	14.5821	14.4255	-0.0825863	0.185567
Serine-threonine kinase receptor-associated protein	STRAP	38.438	19.0941	18.7757	18.772	19.0074	18.5919	18.7951	-0.0824623	0.197458
Aldehyde dehydrogenase, dimeric NADP-preferring	ALDH3A1	50.394	20.4294	20.2547	20.187	20.4302	19.9991	20.1952	-0.0821902	0.222717
Protein TBRG4	TBRG4	70.737	17.9971	17.7076	18.2456	18.0588	17.7301	17.9151	-0.082126	0.170288
3-oxo-5-beta-steroid 4-dehydrogenase	AKR1D1	37.376	15.4587	15.35	15.1689	15.4407	15.1623	15.1286	-0.0819619	0.249593
RNA-binding protein 26	RBM26	113.6	15.5005	15.2758	15.0209	15.3253	15.0421	15.1851	-0.0815684	0.194665
Mitochondrial glutamate carrier 1	SLC25A22	34.47	15.2899	15.1607	14.9684	15.1593	14.7792	15.2361	-0.081473	0.183376
ATP-dependent RNA helicase DDX42	DDX42	102.97	17.0047	16.7547	16.7004	16.8746	16.6138	16.7271	-0.0814355	0.271081
Vigilin	HDLBP	141.45	19.8001	19.4965	19.316	19.623	19.3331	19.4127	-0.0812639	0.187516
Na(+)/H(+) exchange regulatory cofactor NHE-RF2	SLC9A3R2	37.413	17.0815	16.9698	16.9454	17.0955	16.7966	16.861	-0.0811996	0.334984
RNA polymerase-associated protein RTF1 homolog	RTF1	80.313	15.3608	15.1666	15.321	15.4442	15.035	15.1259	-0.0811017	0.231379
Acyl-CoA desaturase	SCD	41.522	16.1918	15.8667	15.9199	15.8995	15.8884	15.9473	-0.0810299	0.325565
cAMP-dependent protein kinase type I-alpha regulatory subunit;cAMP-dependent protein kinase type I-alpha regulatory subunit, N-terminally processed	PRKAR1A	42.981	15.2749	15.2472	14.9572	15.414	14.748	15.0745	-0.080952	0.137509
DDRGK domain-containing protein 1	DDRGK1	35.61	14.2292	14.1528	14.068	14.0221	14.0808	14.1043	-0.0809272	0.702141
Equilibrative nucleoside transporter 1	SLC29A1	50.219	13.2981	13.1438	13.794	13.3879	13.041	13.5646	-0.0807788	0.11798
Bromodomain adjacent to zinc finger domain protein 1A	BAZ1A	178.7	14.2236	13.7533	13.4323	13.9086	13.4197	13.8386	-0.0807788	0.105559
Ferritin heavy chain;Ferritin heavy chain, N-terminally processed	FTH1	21.225	16.5379	16.3209	16.3583	16.4718	16.2205	16.2831	-0.0805353	0.328166
Calcium uptake protein 1, mitochondrial	MICU1	54.351	16.6145	16.4563	16.35	16.5158	16.2834	16.3801	-0.0805302	0.323426
Transmembrane protein 165	TMEM165	34.905	14.0228	13.8615	13.8336	14.0318	13.7918	13.6542	-0.0800365	0.254038
Programmed cell death protein 5	PDCD5	14.285	17.4208	17.3615	17.3977	17.6169	17.1365	17.1866	-0.0799853	0.200861
mRNA-capping enzyme;Polynucleotide 5-triphosphatase;mRNA guanylyltransferase	RNGTT	68.556	15.104	15.0214	14.809	15.0285	14.8374	14.8286	-0.0799322	0.296257
Kinectin	KTN1	156.27	21.3932	21.0711	20.9725	21.1873	20.9773	21.0328	-0.0798264	0.219473
Prelamin-A/C;Lamin-A/C	LMNA	74.139	19.2093	19.1206	19.0769	19.2172	18.9721	18.9787	-0.0796216	0.372528
L-aminoadipate-semialdehyde dehydrogenase-phosphopantetheinyl transferase	AASDHPPT	35.776	14.2916	13.9053	13.9478	14.277	13.6464	13.9834	-0.0792774	0.133039
Protein AHNAK2	AHNAK2	616.62	18.0738	18.0316	17.7267	17.9444	17.7886	17.8615	-0.0791969	0.267854
Probable 2-oxoglutarate dehydrogenase E1 component DHKTD1, mitochondrial	DHTKD1	103.08	13.6467	13.4851	13.2247	13.5494	13.3522	13.2175	-0.079126	0.194413
Bcl-2-like protein 1	BCL2L1	26.049	13.6357	13.4366	13.6942	13.8287	13.449	13.2514	-0.0791251	0.159157
Proteasome activator complex subunit 4	PSME4	211.33	16.653	16.5054	16.4131	16.6221	16.2757	16.4364	-0.0791003	0.257807
ATP-binding cassette sub-family E member 1	ABCE1	67.314	17.4819	17.1451	17.0339	17.3839	16.9433	17.0967	-0.0789979	0.158785
DNA replication licensing factor MCM6	MCM6	92.888	19.4836	19.3597	19.3127	19.5154	19.176	19.2283	-0.0787862	0.269025
Annexin A3	ANXA3	36.375	17.2041	17.0644	16.9008	17.3395	16.7562	16.8379	-0.0785853	0.144169
Nucleophosmin	NPM1	32.575	22.1372	21.9354	21.7539	21.9885	21.7608	21.8422	-0.0782935	0.238667
Bifunctional 3-phosphoadenosine 5-phosphosulfate synthase 1;Sulfate adenylyltransferase;Adenylyl-sulfate kinase	PAPSS1	70.832	15.0977	14.9884	14.5858	15.009	14.6907	14.7383	-0.0779889	0.158483
ATP synthase subunit d, mitochondrial	ATP5H	18.491	17.442	17.3391	17.2268	17.3378	17.1616	17.2746	-0.0779527	0.410102
Neutral amino acid transporter A	SLC1A4	55.722	12.6171	12.6079	11.8722	12.4554	12.3446	12.0641	-0.077714	0.102406
Eukaryotic translation initiation factor 3 subunit G	EIF3G	35.611	18.5125	18.3932	18.1207	18.4652	18.1278	18.2003	-0.0776812	0.192348
Coiled-coil domain-containing protein 65	CCDC65	57.296	15.4213	15.0889	14.747	15.328	14.7918	14.9053	-0.0773563	0.110207
Cytochrome c oxidase subunit 5B, mitochondrial	COX5B	13.696	17.7875	17.6874	17.6888	17.6151	17.4843	17.8323	-0.077343	0.293441
Golgin subfamily A member 4	GOLGA4	261.14	19.5937	19.4872	19.2926	19.5717	19.2872	19.2826	-0.0773373	0.233553
U4/U6.U5 tri-snRNP-associated protein 2	USP39	65.38	17.4205	17.3281	17.1411	17.3472	17.1639	17.1467	-0.0773048	0.301453
Cyclin-dependent kinases regulatory subunit 1;Cyclin-dependent kinases regulatory subunit 2	CKS1B;CKS2	9.6601	13.3837	13.4039	13.3759	13.3178	13.0829	13.5311	-0.0772212	0.233803
Mycophenolic acid acyl-glucuronide esterase, mitochondrial	ABHD10	33.932	16.3522	16.2538	16.0178	16.322	15.9824	16.0879	-0.0771697	0.212126
39S ribosomal protein L15, mitochondrial	MRPL15	33.419	17.2297	17.0629	16.8734	17.0355	16.8849	17.0141	-0.0771351	0.273363
Inositol monophosphatase 3	IMPAD1	38.681	15.2184	15.0235	14.8869	14.8739	14.9658	15.0576	-0.0771306	0.28297
Metastasis-associated protein MTA2	MTA2	75.022	16.95	16.8313	16.5137	16.846	16.5858	16.6321	-0.0770804	0.193331
Mitochondrial carrier homolog 2	MTCH2	33.331	17.6219	17.6993	17.9606	17.7394	17.5792	17.732	-0.0770372	0.26794
Tyrosine-protein kinase Lyn	LYN	58.573	11.9726	10.7427	11.0763	11.772	11.0535	10.7352	-0.0769936	0.0555448
U4/U6 small nuclear ribonucleoprotein Prp3	PRPF3	77.528	15.9677	15.8815	15.6805	16.0012	15.7097	15.588	-0.0769389	0.198389
Fibronectin type III domain-containing protein 3B	FNDC3B	132.89	14.449	14.0283	14.2355	14.007	14.1979	14.2772	-0.0768493	0.203844
Nucleosome assembly protein 1-like 4	NAP1L4	42.823	18.5194	18.2744	18.0702	18.5837	18.0092	18.0407	-0.076807	0.123586
Replication factor C subunit 1	RFC1	128.25	14.8235	14.6218	14.5183	14.8372	14.3299	14.5662	-0.0767778	0.168759
Serine/arginine-rich splicing factor 6	SRSF6	39.586	18.3333	18.0991	17.8988	18.2011	17.9689	17.9312	-0.0767021	0.194631
Zyxin	ZYX	61.277	16.0676	15.9353	15.6814	16.1454	15.6479	15.6612	-0.0765893	0.142663
26S proteasome non-ATPase regulatory subunit 3	PSMD3	60.977	19.723	19.4669	19.2596	19.6934	19.2112	19.3154	-0.0764783	0.142853
28S ribosomal protein S29, mitochondrial	DAP3	45.566	18.4756	18.313	18.2091	18.4049	18.1637	18.1998	-0.0764109	0.285553
Exocyst complex component 8	EXOC8	81.798	14.6456	14.4942	14.1189	14.6982	14.1562	14.1754	-0.0762777	0.117242
Glycogen phosphorylase, brain form	PYGB	96.695	19.7314	19.4438	19.2836	19.6952	19.2249	19.3106	-0.076053	0.144755
Alpha-centractin	ACTR1A	42.613	17.615	17.2912	17.2377	17.535	17.0901	17.2908	-0.0760218	0.164007
AP-1 complex subunit gamma-1	AP1G1	91.35	18.0348	17.6854	17.6872	17.8829	17.6101	17.6864	-0.0760104	0.207395
ADP-ribosylation factor-like protein 3	ARL3	20.455	14.2501	14.3619	14.0005	14.4266	13.7402	14.2184	-0.0757809	0.120399
Periplakin	PPL	204.74	15.2195	14.8781	14.6734	15.0723	14.7486	14.723	-0.0756709	0.144061
Niban-like protein 1	FAM129B	84.137	16.9025	16.6835	16.3126	16.8831	16.3827	16.4058	-0.0756569	0.115957
Clathrin interactor 1	CLINT1	68.259	15.9287	15.7438	15.6218	15.7286	15.578	15.7612	-0.0754986	0.289053
26S proteasome non-ATPase regulatory subunit 2	PSMD2	100.2	19.8326	19.6562	19.514	19.8976	19.453	19.4259	-0.0754827	0.15851
Lamin-B receptor	LBR	70.702	17.1108	16.7789	16.7702	16.8893	16.6952	16.849	-0.0754725	0.233845
Nuclear autoantigenic sperm protein	NASP	85.237	17.4388	17.4363	17.1233	17.5032	17.1235	17.1454	-0.0754414	0.177242
Radixin	RDX	68.563	19.6842	19.4532	19.3273	19.5074	19.3098	19.4212	-0.0754312	0.250984
Thioredoxin domain-containing protein 9	TXNDC9	26.534	16.4089	16.2415	16.1896	16.5364	16.0392	16.0382	-0.0754096	0.158284
V-type proton ATPase subunit B, brain isoform	ATP6V1B2	56.5	16.9235	16.9858	16.7682	17.1475	16.5722	16.7321	-0.075257	0.153443
Cytosol aminopeptidase	LAP3	56.166	16.5223	16.2463	16.3836	16.4837	16.0867	16.3561	-0.0752373	0.205347
Unconventional prefoldin RPB5 interactor 1	URI1	59.832	14.1934	13.9943	13.9173	14.1805	13.7834	13.9159	-0.0750583	0.202736
NADH-ubiquinone oxidoreductase chain 2	MT-ND2	38.96	14.5818	14.5294	14.6106	14.4274	14.4652	14.6044	-0.0749051	0.565515
Hematological and neurological expressed 1-like protein	HN1L	20.063	13.4175	13.275	12.8296	13.2477	12.8429	13.2079	-0.0745331	0.124545
14-3-3 protein sigma	SFN	27.774	18.46	18.2726	18.0743	18.4323	18.0525	18.0988	-0.0744432	0.172359
28S ribosomal protein S27, mitochondrial	MRPS27	47.611	18.3114	18.1088	17.9843	18.2192	17.9428	18.0194	-0.0743879	0.231609
Neural Wiskott-Aldrich syndrome protein	WASL	54.826	13.859	13.4885	13.7361	13.8005	13.4193	13.6415	-0.0741062	0.18178
Coiled-coil domain-containing protein 6	CCDC6	53.29	15.4342	15.1954	15.1694	15.498	14.8882	15.1907	-0.0740172	0.140408
Death-associated protein kinase 3	DAPK3	52.535	12.3933	11.9778	11.0612	11.989	11.1542	12.0671	-0.074014	0.0519417
Lysosomal alpha-glucosidase;76 kDa lysosomal alpha-glucosidase;70 kDa lysosomal alpha-glucosidase	GAA	105.32	17.084	16.909	17.0151	16.8965	16.8106	17.0793	-0.0738672	0.321825
GPI transamidase component PIG-T	PIGT	65.699	16.6191	16.3741	16.5236	16.5793	16.2616	16.4545	-0.0737896	0.250551
Zinc finger protein 618	ZNF618	104.95	10.038	10.406	10.2477	10.3537	10.1321	9.98456	-0.0737562	0.186242
Serine/threonine-protein kinase TAO3	TAOK3	105.4	13.3977	12.9813	12.6598	13.497	12.3988	12.9218	-0.073706	0.0672533
Arfaptin-1	ARFIP1	41.738	15.1249	14.7347	14.4626	15.0172	14.4717	14.6128	-0.0734765	0.104921
Heterogeneous nuclear ribonucleoprotein U-like protein 1	HNRNPUL1	95.737	18.8539	18.6303	18.6254	18.7278	18.515	18.6468	-0.0733674	0.306225
28S ribosomal protein S35, mitochondrial	MRPS35	36.844	17.7482	17.6015	17.5976	17.763	17.4045	17.5603	-0.0731773	0.252437
Translocation protein SEC62	SEC62	45.861	17.2352	17.0278	16.8734	17.0964	16.9154	16.9055	-0.0730133	0.235686
Protein Hook homolog 3	HOOK3	83.125	15.6602	15.3701	15.2394	15.5594	15.1678	15.3235	-0.0729831	0.162817
Ribosome-releasing factor 2, mitochondrial	GFM2	86.6	14.461	14.2603	13.9767	14.2186	14.0563	14.2043	-0.0729682	0.18604
Importin subunit alpha-4	KPNA3	57.81	16.6446	16.5412	16.3737	16.6141	16.3031	16.424	-0.0727501	0.238593
Eukaryotic translation initiation factor 3 subunit D	EIF3D	63.972	18.0824	17.8901	17.786	18.0909	17.7057	17.7441	-0.0725918	0.184399
Adenylate kinase 2, mitochondrial;Adenylate kinase 2, mitochondrial, N-terminally processed	AK2	26.477	16.9462	16.7856	16.5048	16.7467	16.58	16.6923	-0.0724729	0.202565
Cleavage stimulation factor subunit 2;Cleavage stimulation factor subunit 2 tau variant	CSTF2;CSTF2T	60.959	13.7649	13.7165	13.729	13.6793	13.6101	13.7036	-0.0724707	1.08046
Laminin subunit gamma-1	LAMC1	177.6	17.3825	17.1876	17.2764	17.2466	17.1215	17.261	-0.0724341	0.432622
Gamma-tubulin complex component 3	TUBGCP3	103.57	13.7726	13.3531	13.4282	13.4611	13.3925	13.4846	-0.0719604	0.211269
Protein SGT1	ECD	72.757	14.2049	14.0431	13.5797	14.2659	13.4691	13.8773	-0.071778	0.085803
Proteasome subunit alpha type-3	PSMA3	28.433	18.8078	18.593	18.43	18.7777	18.392	18.4459	-0.0717195	0.165991
Cysteine--tRNA ligase, cytoplasmic	CARS	85.472	18.5999	18.4081	18.1039	18.6489	18.1545	18.0942	-0.0714436	0.113996
Protein TFG	TFG	43.447	15.7704	15.648	15.4679	15.8441	15.2826	15.5457	-0.0713075	0.143415
Intraflagellar transport protein 56	TTC26	64.177	NaN	10.0291	10.0579	10.5255	NaN	9.41895	-0.0712676	0.041281
Cytochrome b-c1 complex subunit 1, mitochondrial	UQCRC1	52.645	19.0763	19.0052	18.9517	19.0424	18.825	18.9519	-0.0712427	0.417665
26S proteasome non-ATPase regulatory subunit 1	PSMD1	105.84	19.484	19.2774	18.9479	19.4541	19.0125	19.029	-0.0712147	0.122265
5-AMP-activated protein kinase catalytic subunit alpha-1	PRKAA1	64.009	13.6362	13.3153	13.5565	13.2864	13.3329	13.6751	-0.0712016	0.172831
NADH dehydrogenase [ubiquinone] flavoprotein 2, mitochondrial	NDUFV2	27.391	14.9147	14.8315	14.3372	14.7105	14.5217	14.6385	-0.0708955	0.139152
Cullin-2	CUL2	86.982	16.2523	16.0393	16.1404	16.2377	15.9464	16.0352	-0.0708822	0.267683
Glycogen phosphorylase, liver form	PYGL	97.147	15.0417	14.7661	14.2363	14.8964	14.381	14.5541	-0.0708602	0.0898373
Isocitrate dehydrogenase [NADP], mitochondrial	IDH2	50.909	18.1172	17.9148	17.8901	18.0136	17.7961	17.9002	-0.0707073	0.300885
Protein strawberry notch homolog 1	SBNO1	154.31	14.0205	13.5482	13.871	13.8777	13.5925	13.7579	-0.0705897	0.163923
39S ribosomal protein L16, mitochondrial	MRPL16	28.449	17.3094	17.1203	17.1215	17.1255	16.953	17.2612	-0.0705013	0.257013
UPF0554 protein C2orf43	C2orf43	37.318	15.6835	15.8071	15.4771	15.6387	15.4799	15.6381	-0.0703405	0.254444
Muskelin	MKLN1	84.767	13.1796	13.0581	12.7422	13.0324	12.7672	12.9696	-0.0702279	0.173946
Endophilin-A2	SH3GL1	41.489	14.5237	14.4249	13.7028	14.4132	13.975	14.0529	-0.0701132	0.0851605
Transmembrane protein 126A	TMEM126A	21.527	14.275	13.92	14.3628	13.9085	13.9636	14.4758	-0.0699822	0.112375
Chloride channel CLIC-like protein 1	CLCC1	62.022	16.626	16.5405	16.5032	16.5992	16.2986	16.5624	-0.0698497	0.276685
Succinyl-CoA ligase [ADP/GDP-forming] subunit alpha, mitochondrial	SUCLG1	36.249	16.2585	16.0816	15.8886	16.2146	15.8191	15.9857	-0.0698032	0.168133
RAD50-interacting protein 1	RINT1	90.631	14.486	14.4626	14.2586	14.4307	14.2004	14.3669	-0.0697371	0.281856
PX domain-containing protein 1	PXDC1	26.56	15.3726	15.2461	14.6983	15.2603	14.8152	15.0336	-0.0693337	0.102351
Tetraspanin-14	TSPAN14	30.69	10.7101	11.6341	10.5841	10.5663	11.0601	11.0941	-0.0692644	0.064752
Brefeldin A-inhibited guanine nucleotide-exchange protein 1	ARFGEF1	208.76	16.1542	15.8096	15.8591	15.9858	15.635	15.9946	-0.0692015	0.162634
Creatine kinase U-type, mitochondrial	CKMT1A	47.036	14.5572	14.2742	14.2221	14.6752	14.0797	14.0911	-0.0691859	0.11274
SNW domain-containing protein 1	SNW1	61.494	15.5131	15.4341	15.396	15.5274	15.1822	15.4268	-0.0689154	0.252899
TRIO and F-actin-binding protein	TRIOBP	261.37	14.4727	14.1557	14.048	14.495	13.8726	14.1021	-0.0688852	0.112493
Zinc finger ZZ-type and EF-hand domain-containing protein 1	ZZEF1	331.07	15.4627	15.1092	15.4559	15.4237	15.1725	15.2252	-0.0687984	0.188536
Digestive organ expansion factor homolog	DIEXF	87.054	13.6154	13.4861	13.6599	13.6432	13.357	13.5553	-0.0686248	0.277426
Poly(A) RNA polymerase, mitochondrial	MTPAP	66.171	15.4508	15.077	15.025	15.3306	14.9741	15.0424	-0.068579	0.147508
Triosephosphate isomerase	TPI1	26.669	20.8334	20.6546	20.5478	20.8513	20.3824	20.5965	-0.0685743	0.162018
Isovaleryl-CoA dehydrogenase, mitochondrial	IVD	46.65	14.1738	14.1282	13.9801	13.959	13.9495	14.168	-0.068539	0.30234
26S protease regulatory subunit 6B	PSMC4	47.366	19.131	18.985	18.8324	19.1728	18.7659	18.805	-0.0682284	0.165074
Proteasome subunit beta type-1	PSMB1	26.489	16.6552	16.3214	16.1847	16.6488	16.2191	16.0888	-0.0682074	0.112691
Zinc finger protein 638	ZNF638	220.62	14.7707	14.5824	14.4379	14.6729	14.1723	14.7413	-0.0681699	0.122316
Cdc42 effector protein 4	CDC42EP4	37.979	13.7987	13.4748	13.2579	13.7418	13.3045	13.2808	-0.0681356	0.113869
Melanoma inhibitory activity protein 2	MIA2	159.83	15.2934	15.1192	14.9576	15.2372	14.969	14.9601	-0.0679776	0.196537
Eukaryotic translation initiation factor 1;Eukaryotic translation initiation factor 1b	EIF1;EIF1B	12.732	14.944	15.1755	14.9099	14.9748	14.8235	15.0273	-0.0679445	0.261966
N-alpha-acetyltransferase 50	NAA50	19.398	17.4246	17.2268	16.9335	17.3158	16.9366	17.1291	-0.067819	0.139528
RuvB-like 1	RUVBL1	50.227	19.5506	19.3385	19.1488	19.559	19.1241	19.1516	-0.0677916	0.137351
Nuclear pore complex protein Nup153	NUP153	153.94	11.4543	11.1765	10.3684	11.2946	11.0562	10.4453	-0.0676683	0.0566984
28S ribosomal protein S7, mitochondrial	MRPS7	28.134	17.3325	17.1299	16.9946	17.2554	16.928	17.0711	-0.0674775	0.189166
Endoplasmic reticulum resident protein 44	ERP44	46.971	17.2571	16.9631	16.8545	17.0959	16.8718	16.9047	-0.0674388	0.185026
General transcription factor 3C polypeptide 4	GTF3C4	91.981	15.07	14.4661	14.6957	14.694	14.6503	14.6866	-0.0669444	0.140414
26S proteasome non-ATPase regulatory subunit 4	PSMD4	40.736	10.4481	10.0572	9.3134	9.54759	10.676	9.39433	-0.0669107	0.043607
U4/U6.U5 tri-snRNP-associated protein 1	SART1	90.254	16.169	16.1017	15.8239	16.0563	15.8791	15.9587	-0.0668592	0.222201
Heterogeneous nuclear ribonucleoprotein A/B	HNRNPAB	36.224	16.864	16.6701	16.6464	16.7711	16.5313	16.6785	-0.0665436	0.271782
Rho GDP-dissociation inhibitor 1	ARHGDIA	23.207	15.9298	15.5311	15.7138	15.7304	15.3347	15.9107	-0.0662737	0.117368
Anamorsin	CIAPIN1	33.582	15.6439	15.6042	15.2209	15.8388	15.1712	15.2611	-0.0659746	0.0947284
BRCA2 and CDKN1A-interacting protein	BCCIP	35.979	17.5326	17.4139	17.2528	17.5326	17.1432	17.3266	-0.0656668	0.180162
HAUS augmin-like complex subunit 6	HAUS6	108.62	12.8861	12.4807	12.3471	12.7952	12.2435	12.4782	-0.065664	0.103842
N-acetylgalactosaminyltransferase 7	GALNT7	75.388	15.6367	15.4458	15.2537	15.4722	15.309	15.3582	-0.0656322	0.210858
Histone-binding protein RBBP7	RBBP7	47.82	17.6714	17.4264	17.3768	17.6493	17.254	17.3745	-0.0656141	0.166887
tRNA-dihydrouridine(20) synthase [NAD(P)+]-like	DUS2	55.05	12.8291	12.7704	12.8319	12.8007	12.6944	12.7395	-0.0655801	0.826742
Heat shock protein HSP 90-alpha	HSP90AA1	84.659	21.6245	21.4474	21.2607	21.7115	21.2161	21.2085	-0.0655041	0.121519
GTPase HRas;GTPase HRas, N-terminally processed;GTPase NRas	HRAS;NRAS	21.298	16.6795	16.4485	16.322	16.5239	16.3334	16.3963	-0.065485	0.214273
AP-2 complex subunit beta	AP2B1	104.55	19.1352	18.9378	18.9009	19.0866	18.8019	18.8892	-0.0654449	0.230608
KH domain-containing, RNA-binding, signal transduction-associated protein 1	KHDRBS1	48.227	17.7364	17.426	17.3039	17.4667	17.2319	17.5713	-0.0654348	0.149339
Replication factor C subunit 4	RFC4	39.681	14.4015	14.3047	14.1968	14.4043	13.9873	14.3151	-0.0654211	0.177575
Casein kinase I isoform alpha	CSNK1A1	38.914	15.7975	15.5404	15.4533	15.7763	15.3947	15.4246	-0.0652367	0.151916
Glutamate dehydrogenase 1, mitochondrial;Glutamate dehydrogenase 2, mitochondrial	GLUD1;GLUD2	61.397	20.1448	20.0462	19.8711	20.0951	19.8534	19.918	-0.0652072	0.238079
GRIP and coiled-coil domain-containing protein 1	GCC1	87.81	12.7738	12.3924	12.8124	12.2888	12.7761	12.7184	-0.0650492	0.115925
LIM and senescent cell antigen-like-containing domain protein 1	LIMS1	37.251	16.2976	16.1569	15.9676	16.3916	15.769	16.0667	-0.064997	0.116029
Ubiquinone biosynthesis O-methyltransferase, mitochondrial	COQ3	41.054	13.9363	13.7211	13.8733	13.9826	13.5781	13.775	-0.0649513	0.186343
V-type proton ATPase subunit S1	ATP6AP1	52.025	11.5201	11.2495	11.1424	11.774	10.9017	11.0415	-0.0649398	0.0781029
5-nucleotidase domain-containing protein 1	NT5DC1	51.844	17.0428	16.8652	16.7253	17.0343	16.5642	16.8402	-0.0648772	0.146695
Integrin beta-4	ITGB4	202.16	17.3637	17.1278	17.1934	17.1589	17.1589	17.174	-0.0643972	0.384553
26S proteasome non-ATPase regulatory subunit 13	PSMD13	42.945	19.021	18.9039	18.5949	19.0854	18.6095	18.6321	-0.0643113	0.116675
Dolichyl-diphosphooligosaccharide--protein glycosyltransferase subunit DAD1	DAD1	12.497	16.4328	16.2032	15.984	16.0851	15.9505	16.3919	-0.0641918	0.127994
Proteasome subunit beta type-3	PSMB3	22.949	18.3167	17.9838	17.9357	18.2402	17.8592	17.9443	-0.0641276	0.142931
Ubiquitin carboxyl-terminal hydrolase 15	USP15	112.42	15.1272	14.7297	14.7986	14.9281	14.7576	14.7777	-0.0640545	0.182155
Structural maintenance of chromosomes protein 1A	SMC1A	143.23	17.5553	17.3064	17.2907	17.4796	17.2141	17.2678	-0.0636431	0.208912
Threonine--tRNA ligase, cytoplasmic	TARS	83.434	19.1206	18.8508	18.7812	19.2155	18.6682	18.6782	-0.0635846	0.110467
Calpain small subunit 1	CAPNS1	28.315	15.1889	15.0564	14.7285	15.4446	14.6317	14.7069	-0.0635077	0.0761683
Citron Rho-interacting kinase	CIT	231.43	15.1764	14.8344	14.8469	15.0062	14.715	14.9467	-0.0632604	0.166888
Cofilin-1	CFL1	18.502	19.1435	19.0876	19.0325	19.2716	18.847	18.9555	-0.0631631	0.183324
Pentatricopeptide repeat domain-containing protein 3, mitochondrial	PTCD3	78.549	18.2576	18.0465	18.0438	18.1818	17.8956	18.0811	-0.0631504	0.224951
RNA polymerase-associated protein CTR9 homolog	CTR9	133.5	18.3425	18.1962	18.1683	18.3627	18.0647	18.0915	-0.0627499	0.223964
Dynein assembly factor 5, axonemal	DNAAF5	93.52	14.1817	13.8844	14.1846	14.3322	13.8074	13.9236	-0.0624717	0.12145
Dihydropyrimidinase-related protein 2	DPYSL2	62.293	17.6947	17.5156	17.2211	17.7567	17.2262	17.2612	-0.062418	0.101986
Zinc transporter 6	SLC30A6	51.115	14.5396	14.1761	14.7298	14.3939	14.2766	14.5878	-0.0623782	0.12247
Negative elongation factor B	NELFB	65.697	13.9734	13.9458	13.4332	13.7311	13.6245	13.8098	-0.0623684	0.1242
Transportin-3	TNPO3	104.2	17.6874	17.4431	17.6248	17.7116	17.3287	17.5281	-0.0623035	0.178477
Serine/threonine-protein phosphatase 2A 65 kDa regulatory subunit A alpha isoform	PPP2R1A	65.308	19.1687	19.0196	18.9419	19.2362	18.8143	18.8928	-0.0623023	0.160636
Coiled-coil domain-containing protein 51	CCDC51	45.811	14.2664	14.0118	13.6296	14.0086	13.9265	13.7861	-0.0622018	0.115202
26S protease regulatory subunit 4	PSMC1	49.184	18.8979	18.7032	18.5529	18.9269	18.5175	18.5234	-0.0620842	0.13612
WD repeat-containing protein 87	WDR87	333.18	15.4014	15.2045	15.3014	15.2973	15.0945	15.3299	-0.0618766	0.265709
F-actin-capping protein subunit beta	CAPZB	31.35	17.575	17.1856	17.2059	17.4371	17.1044	17.2394	-0.0618534	0.144224
Sarcolemmal membrane-associated protein	SLMAP	95.197	15.72	15.2901	15.5054	15.3447	15.324	15.6614	-0.0618041	0.138219
Pyruvate kinase PKM	PKM	57.936	21.7533	21.5512	21.4103	21.8767	21.29	21.3628	-0.0618	0.10628
Heat shock-related 70 kDa protein 2	HSPA2	70.02	17.8633	17.6091	17.5054	17.7958	17.4336	17.5632	-0.0617256	0.153663
Myoferlin	MYOF	234.71	22.1099	21.8905	21.7921	22.0103	21.7674	21.8298	-0.0616449	0.199702
Nuclear pore complex protein Nup88	NUP88	83.541	16.0146	15.9303	15.8437	15.9714	15.8049	15.8283	-0.0613257	0.355851
Delta-1-pyrroline-5-carboxylate dehydrogenase, mitochondrial	ALDH4A1	61.719	14.3174	14.0436	13.8564	14.2014	13.9856	13.8467	-0.0612885	0.133575
Hexokinase-1	HK1	102.48	18.0761	18.0307	17.8773	18.0598	17.8006	17.94	-0.0612176	0.252932
Eukaryotic translation initiation factor 3 subunit H	EIF3H	39.93	18.6251	18.3985	18.3629	18.5239	18.2595	18.4196	-0.0611477	0.21073
Golgin subfamily A member 7B	GOLGA7B	18.334	12.7796	12.6125	12.3751	12.7246	12.0834	12.7759	-0.0611197	0.0861061
Rabankyrin-5	ANKFY1	128.4	17.3835	17.153	16.8988	17.2864	17.0109	16.9547	-0.0610917	0.129309
ATP-dependent DNA helicase Q1	RECQL	73.457	18.6016	18.4015	18.3991	18.493	18.2371	18.489	-0.0610854	0.220468
E3 ubiquitin-protein ligase UBR5	UBR5	309.35	17.85	17.5908	17.5348	17.791	17.4656	17.5357	-0.0610847	0.166163
Dimethyladenosine transferase 1, mitochondrial	TFB1M	39.542	14.3792	13.94	13.9413	14.1138	14.0427	13.9215	-0.0608527	0.144272
Non-POU domain-containing octamer-binding protein	NONO	54.231	17.4453	17.1837	16.808	17.1385	16.9005	17.2156	-0.0607885	0.105423
ATP-binding cassette sub-family F member 1	ABCF1	95.925	18.383	18.0031	17.5318	18.0681	17.7618	17.9058	-0.0607351	0.0820616
Calnexin	CANX	67.567	19.7045	19.5859	19.5139	19.6399	19.3905	19.5919	-0.0606931	0.255273
Sister chromatid cohesion protein PDS5 homolog B	PDS5B	164.67	14.5537	14.3036	14.2745	14.2705	14.3197	14.3601	-0.0605008	0.26123
Regulator of microtubule dynamics protein 1	RMDN1	35.808	15.487	15.3109	15.0962	15.3375	15.156	15.2196	-0.0603199	0.184202
Ubiquitin-like modifier-activating enzyme 1	UBA1	117.85	19.4475	19.3249	19.1073	19.4865	19.0335	19.1787	-0.0603167	0.13338
General transcription factor IIF subunit 2	GTF2F2	28.38	15.5289	15.5192	15.2773	15.4229	15.3418	15.3799	-0.06029	0.28404
Calcyclin-binding protein	CACYBP	26.21	18.1082	17.8634	17.8528	17.9957	17.7489	17.8992	-0.0602099	0.212201
H/ACA ribonucleoprotein complex subunit 2	NHP2	17.201	14.4067	14.2235	13.8419	14.2919	14.0103	13.9893	-0.0602023	0.113208
NAD-dependent malic enzyme, mitochondrial	ME2	65.443	17.6529	17.4638	17.3657	17.6018	17.269	17.4313	-0.0601311	0.178821
26S proteasome non-ATPase regulatory subunit 12	PSMD12	52.904	17.0757	16.8297	16.6257	17.1975	16.5568	16.5966	-0.0600802	0.0871798
Actin-related protein 2/3 complex subunit 4	ARPC4	19.667	16.6011	16.5865	16.4176	16.7311	16.2948	16.3991	-0.0600344	0.155929
Myb-binding protein 1A	MYBBP1A	148.85	19.3403	19.197	19.1005	19.2485	19.0243	19.1851	-0.0599766	0.24582
Phosducin-like protein 3	PDCL3	27.614	14.2803	13.8893	13.7128	14.1832	13.8633	13.6561	-0.0599744	0.0942893
TFIIH basal transcription factor complex helicase XPB subunit	ERCC3	89.277	14.7634	14.4257	14.5613	14.5791	14.4793	14.5124	-0.0598907	0.229138
Protein kinase C and casein kinase substrate in neurons protein 3	PACSIN3	48.486	12.8669	12.7446	11.7789	12.8431	12.3018	12.0658	-0.0598637	0.0496329
Beta-2-syntrophin	SNTB2	57.949	16.7707	16.4345	16.5331	16.6315	16.3418	16.5857	-0.059735	0.167805
Eukaryotic peptide chain release factor GTP-binding subunit ERF3A;Eukaryotic peptide chain release factor GTP-binding subunit ERF3B	GSPT1;GSPT2	55.755	17.256	16.9967	16.8248	17.2929	16.7406	16.8648	-0.0596917	0.102704
Protein-methionine sulfoxide oxidase MICAL3	MICAL3	224.29	14.4853	14.4717	14.1741	14.4129	14.0376	14.5016	-0.0596488	0.124936
V-type proton ATPase 116 kDa subunit a isoform 1	ATP6V0A1	96.412	13.4177	13.4526	13.2501	13.6801	13.4112	12.8503	-0.059611	0.0836283
PDZ and LIM domain protein 1	PDLIM1	36.071	17.9864	17.9857	17.6139	18.0351	17.7203	17.6518	-0.0595996	0.127651
U3 small nucleolar ribonucleoprotein protein MPP10	MPHOSPH10	78.863	14.9021	14.8209	14.787	14.81	14.8689	14.6527	-0.0594759	0.336339
BRCA1-A complex subunit BRE	BRE	43.551	14.8923	14.5433	14.5895	14.8961	14.3652	14.5857	-0.0593767	0.114063
Glycylpeptide N-tetradecanoyltransferase 1	NMT1	56.806	19.3098	19.0156	18.8599	19.1054	18.8676	19.0348	-0.0592136	0.147286
Probable asparagine--tRNA ligase, mitochondrial	NARS2	54.089	13.5412	13.6223	13.5175	13.5933	13.3364	13.5739	-0.0591736	0.267429
Uncharacterized protein KIAA0195	KIAA0195	151.15	13.5143	13.4525	13.2719	13.6522	13.3357	13.0734	-0.0591545	0.118042
Myosin-10	MYH10	229	16.4268	16.4499	16.4872	16.7406	16.3098	16.1363	-0.0590763	0.119272
Unconventional myosin-If	MYO1F	124.84	14.8574	14.4569	14.5071	14.4804	14.5364	14.6274	-0.0590744	0.167453
39S ribosomal protein L2, mitochondrial	MRPL2	33.3	14.8164	14.7302	14.6654	14.7122	14.7728	14.5497	-0.0590556	0.301249
Sperm-associated antigen 7	SPAG7	26.034	13.117	13.4407	13.3731	13.1492	13.2822	13.3224	-0.0590261	0.204141
Transmembrane protein 14C	TMEM14C	11.564	14.6187	14.3047	14.7634	14.8284	14.2385	14.4429	-0.0590016	0.0961013
DnaJ homolog subfamily C member 7	DNAJC7	56.44	15.3006	15.1985	14.9938	15.5673	14.838	14.911	-0.0588465	0.083726
Cell cycle and apoptosis regulator protein 2	CCAR2	102.9	18.5255	18.3014	18.4155	18.5034	18.2261	18.3366	-0.0587902	0.221978
COP9 signalosome complex subunit 7b	COPS7B	29.622	14.1655	13.9749	13.9214	14.2958	13.9065	13.683	-0.0587819	0.109721
UDP-glucose:glycoprotein glucosyltransferase 1	UGGT1	177.19	19.2694	19.0908	19.0079	19.2201	18.922	19.0503	-0.0585486	0.194071
ATPase family AAA domain-containing protein 1	ATAD1	40.744	15.8285	16.0062	16.0669	15.8805	15.9028	15.9428	-0.0584974	0.325698
Triple functional domain protein	TRIO	346.9	13.7209	13.4808	14.0083	13.9944	13.5594	13.4809	-0.0584275	0.0945461
Mitochondrial-processing peptidase subunit beta	PMPCB	54.366	18.2647	18.1343	18.0501	18.2351	17.9028	18.1361	-0.0583661	0.191813
Host cell factor 1;HCF N-terminal chain 1;HCF N-terminal chain 2;HCF N-terminal chain 3;HCF N-terminal chain 4;HCF N-terminal chain 5;HCF N-terminal chain 6;HCF C-terminal chain 1;HCF C-terminal chain 2;HCF C-terminal chain 3;HCF C-terminal chain 4;HCF C-terminal chain 5;HCF C-terminal chain 6	HCFC1	208.73	15.6086	15.3441	15.3932	15.5492	15.2677	15.3544	-0.0581891	0.191716
Threonylcarbamoyladenosine tRNA methylthiotransferase	CDKAL1	65.111	12.4775	12.26	12.4006	12.63	11.8657	12.4682	-0.0580711	0.085389
Rho guanine nucleotide exchange factor 1	ARHGEF1	102.43	15.992	15.314	15.5184	15.8768	15.3444	15.4301	-0.0577164	0.0782389
DNA replication licensing factor MCM4	MCM4	96.557	19.2586	19.1074	18.9893	19.2836	18.9173	18.9816	-0.0576534	0.157456
tRNA pseudouridine synthase A, mitochondrial	PUS1	47.47	15.2924	15.2742	15.1654	15.3336	15.1019	15.1238	-0.0575562	0.275614
C-terminal-binding protein 2	CTBP2	48.944	16.0801	16.0396	15.8352	16.0986	15.7765	15.9079	-0.0573266	0.181316
Probable glutathione peroxidase 8	GPX8	23.881	17.0028	16.7465	16.8991	16.8875	16.7185	16.8705	-0.0572987	0.2469
Lysine-rich nucleolar protein 1	KNOP1	51.588	14.674	14.4776	14.0458	14.2962	14.2677	14.4616	-0.0572704	0.105814
General transcription factor 3C polypeptide 2	GTF3C2	100.68	15.9451	15.71	15.5378	15.6531	15.7122	15.6564	-0.0571273	0.181893
40S ribosomal protein S18	RPS18	17.718	17.1043	16.9924	16.5326	16.9075	16.7089	16.8421	-0.0569528	0.111884
Plasma membrane calcium-transporting ATPase 4	ATP2B4	137.92	13.5527	13.3633	13.5183	13.5761	13.3218	13.3662	-0.056722	0.227208
DNA-directed RNA polymerase I subunit RPA2	POLR1B	128.23	15.4013	15.1207	15.194	15.4161	15.1086	15.0213	-0.0566839	0.143817
ATP-dependent RNA helicase DDX55	DDX55	68.546	15.4751	14.9806	15.1384	15.2305	15.1336	15.0604	-0.0565176	0.135437
NADH dehydrogenase [ubiquinone] 1 alpha subcomplex subunit 10, mitochondrial	NDUFA10	40.75	17.5698	17.5727	17.6907	17.5664	17.4048	17.6925	-0.056474	0.241296
Neutral alpha-glucosidase AB	GANAB	106.87	20.0821	19.8558	19.8414	19.9426	19.7342	19.9336	-0.0563024	0.210986
N-acetylgalactosamine-6-sulfatase	GALNS	58.025	11.7403	11.169	11.3078	11.1546	11.2324	11.6615	-0.0562369	0.0854523
A-kinase anchor protein 9	AKAP9	452.98	15.8334	15.6641	15.5728	15.7702	15.5981	15.5334	-0.0562328	0.209365
Ubiquitin carboxyl-terminal hydrolase isozyme L1	UCHL1	24.824	17.0523	16.9559	16.7334	17.1496	16.6608	16.7636	-0.0559095	0.115263
Alpha-mannosidase 2	MAN2A1	131.14	15.6477	15.3735	15.4333	15.6507	15.2383	15.3981	-0.0557788	0.141463
Heterogeneous nuclear ribonucleoprotein K	HNRNPK	50.976	20.7912	20.6495	20.5467	20.7317	20.4992	20.5893	-0.0557461	0.221949
Anaphase-promoting complex subunit 10	ANAPC10	21.252	14.4292	14.392	14.5858	14.5663	14.3181	14.3556	-0.0556892	0.223134
Heat shock protein HSP 90-beta	HSP90AB1	83.263	20.745	20.5821	20.3528	20.829	20.3656	20.3186	-0.0555801	0.100448
Coronin-7	CORO7	100.6	11.7717	11.4922	11.6655	11.9148	11.6232	11.2247	-0.0555404	0.0916563
Adenylosuccinate lyase	ADSL	54.889	15.6055	15.3881	15.2782	15.7286	15.2191	15.1577	-0.0554905	0.0969388
GTP-binding protein SAR1a	SAR1A	22.367	16.2656	15.9142	15.8888	16.1469	15.7205	16.0349	-0.0554323	0.114133
WD repeat-containing protein 5	WDR5	36.588	16.4928	16.3434	16.1934	16.3552	16.1352	16.3729	-0.0553888	0.182918
Microsomal glutathione S-transferase 2	MGST2	16.62	13.3024	13.135	12.855	12.9278	13.0823	13.1162	-0.0553786	0.143952
Heat shock 70 kDa protein 4	HSPA4	94.33	20.0094	19.8054	19.6461	19.9967	19.595	19.7031	-0.0553652	0.127214
Calmin	CLMN	111.65	13.9452	13.5652	13.7891	13.8157	13.6601	13.6579	-0.0552829	0.171362
Pyruvate dehydrogenase protein X component, mitochondrial	PDHX	54.122	12.7074	12.3542	12.3764	12.7839	12.348	12.1405	-0.055212	0.0886746
Heat shock cognate 71 kDa protein	HSPA8	70.897	22.2457	22.0804	21.8999	22.2057	21.8939	21.9612	-0.0550957	0.149101
COP9 signalosome complex subunit 3	COPS3	47.873	14.9624	14.6204	14.6615	14.9078	14.6054	14.5658	-0.0550947	0.132935
GTP-binding protein 10	GTPBP10	42.932	16.3208	16.1767	16.0742	16.1765	15.9452	16.2849	-0.0550143	0.168735
Ubiquitin carboxyl-terminal hydrolase 7	USP7	128.3	19.5719	19.4463	19.38	19.5766	19.2857	19.3709	-0.0550009	0.206324
Serine/threonine-protein phosphatase 4 catalytic subunit	PPP4C	35.08	14.3522	13.9983	13.9689	14.2062	13.944	14.0043	-0.0549936	0.138851
Protein arginine N-methyltransferase 1	PRMT1	42.461	19.56	19.3197	19.5329	19.5602	19.314	19.3735	-0.054952	0.199194
Protein transport protein Sec24C	SEC24C	118.32	17.9669	17.7852	17.6848	17.9108	17.6225	17.7388	-0.054945	0.177455
Tyrosine--tRNA ligase, mitochondrial	YARS2	53.198	15.846	15.7346	15.5035	15.8165	15.4612	15.6416	-0.054939	0.141499
Protein spinster homolog 1	SPNS1	56.629	12.5125	12.5992	12.9366	12.5827	12.391	12.9099	-0.0549018	0.0988206
Catalase	CAT	59.755	17.7326	17.5606	17.5208	17.6785	17.4287	17.5424	-0.0548019	0.219735
Proteasome activator complex subunit 1	PSME1	28.723	18.9608	18.8329	18.5715	19.0614	18.6046	18.5355	-0.0545336	0.0972028
Tyrosine-protein phosphatase non-receptor type 11	PTPN11	68.01	16.0689	15.7227	15.7767	16.086	15.5311	15.7876	-0.054512	0.101457
Coiled-coil domain-containing protein 94	CCDC94	37.085	13.3824	13.1033	12.955	13.664	12.7254	12.8881	-0.0543938	0.0597337
Ran-binding protein 3	RANBP3	60.209	12.8793	13.0606	12.9807	12.9503	12.6846	13.1226	-0.0543661	0.146757
Kinesin-like protein KIF21A	KIF21A	187.18	14.8329	14.6604	14.3052	14.7519	14.3257	14.558	-0.05434	0.0982146
39S ribosomal protein L39, mitochondrial	MRPL39	38.711	16.914	16.715	16.6917	16.916	16.5123	16.7295	-0.0543137	0.14833
Derlin-1	DERL1	28.8	16.0744	15.7327	16.1089	15.7932	15.9117	16.0486	-0.054163	0.142495
Enolase-phosphatase E1	ENOPH1	28.932	14.4409	14.1942	14.2954	14.2806	14.1829	14.3048	-0.0541239	0.268208
CDK-activating kinase assembly factor MAT1	MNAT1	35.823	14.6916	14.3197	14.2079	14.5194	14.1116	14.4261	-0.0540489	0.101521
Eukaryotic translation initiation factor 3 subunit M	EIF3M	42.502	18.4127	18.2713	18.1137	18.5183	18.0466	18.0711	-0.0539227	0.110958
mRNA export factor	RAE1	40.968	15.1578	15.0866	14.8093	15.0846	14.8493	14.9583	-0.0538171	0.160059
LETM1 and EF-hand domain-containing protein 1, mitochondrial	LETM1	83.353	19.4104	19.2677	19.1784	19.4028	19.1616	19.1308	-0.0537268	0.187793
DNA repair protein RAD50	RAD50	153.89	18.4725	18.2978	18.2378	18.4568	18.1995	18.1908	-0.053697	0.182412
DNA mismatch repair protein Msh2	MSH2	104.74	17.7706	17.5718	17.6377	17.6936	17.5232	17.6031	-0.0534274	0.281475
Serine palmitoyltransferase 2	SPTLC2	62.924	16.9106	16.735	16.663	16.8015	16.6032	16.7437	-0.0534261	0.221203
Cytoplasmic FMR1-interacting protein 1	CYFIP1	145.18	17.6738	17.3731	17.3845	17.6421	17.2905	17.3391	-0.0532557	0.132849
ER membrane protein complex subunit 8	EMC8	23.773	15.2963	15.0697	14.8972	15.143	14.888	15.0727	-0.0531575	0.14246
Calcium uptake protein 2, mitochondrial	MICU2	49.666	16.0414	15.7829	15.8666	15.9307	15.7955	15.8059	-0.05292	0.237613
H/ACA ribonucleoprotein complex subunit 4	DKC1	57.673	16.9323	16.5787	16.4881	16.7273	16.5301	16.5833	-0.0527954	0.131417
Double-stranded RNA-binding protein Staufen homolog 2	STAU2	62.608	16.3906	16.3016	16.2127	16.3445	16.0925	16.3098	-0.0527337	0.218121
Receptor expression-enhancing protein 5	REEP5	21.493	16.3803	16.0241	16.3476	16.1671	16.1761	16.2506	-0.0527159	0.170748
UDP-glucose 6-dehydrogenase	UGDH	55.023	20.8682	20.6478	20.6368	20.9249	20.4814	20.5885	-0.0526632	0.125717
Calcium/calmodulin-dependent protein kinase type II subunit delta	CAMK2D	56.369	17.8021	17.5818	17.6332	17.7227	17.4767	17.6597	-0.0526594	0.204759
Activating signal cointegrator 1 complex subunit 2	ASCC2	86.359	11.8402	12.0633	12.2885	12.2609	12.016	11.7574	-0.0525557	0.0966385
Talin-1	TLN1	269.76	20.8979	20.6577	20.4876	20.9064	20.4629	20.5162	-0.0525449	0.102958
Far upstream element-binding protein 1	FUBP1	67.56	16.9751	16.9935	16.9323	17.0137	16.825	16.905	-0.0523828	0.382399
SRA stem-loop-interacting RNA-binding protein, mitochondrial	SLIRP	12.349	17.7315	17.59	17.2093	17.4718	17.3366	17.5662	-0.0520636	0.111189
Lysocardiolipin acyltransferase 1	LCLAT1	48.92	17.4875	17.2492	17.3344	17.3852	17.16	17.3697	-0.0520509	0.198987
Epidermal growth factor receptor kinase substrate 8-like protein 2	EPS8L2	80.62	16.9884	16.8221	16.7257	17.1685	16.4879	16.7237	-0.0520299	0.0863631
DnaJ homolog subfamily A member 2	DNAJA2	45.745	19.3911	19.1203	18.9624	19.3327	18.9613	19.024	-0.051911	0.110614
Succinate-semialdehyde dehydrogenase, mitochondrial	ALDH5A1	57.214	15.3036	15.4383	14.8312	15.2278	15.0489	15.1407	-0.0518827	0.0971678
NADH-ubiquinone oxidoreductase 75 kDa subunit, mitochondrial	NDUFS1	79.467	17.886	17.7663	17.6479	17.9078	17.5446	17.6922	-0.0518805	0.154042
39S ribosomal protein L48, mitochondrial	MRPL48	23.934	18.0972	17.8955	17.9228	17.9438	17.7864	18.0303	-0.0516815	0.210045
Oxysterol-binding protein-related protein 8	OSBPL8	101.19	17.3943	17.1643	17.1282	17.3127	17.0707	17.1493	-0.0513643	0.177921
SAP30-binding protein	SAP30BP	33.87	10.7626	11.2223	10.3759	11.0788	NaN	10.3924	-0.051329	0.0421589
Serum response factor-binding protein 1	SRFBP1	48.633	13.7946	13.971	13.5898	13.9147	13.3756	13.9114	-0.0512505	0.0864738
Sialic acid synthase	NANS	40.307	16.5052	16.2781	16.2131	16.5333	16.0552	16.2543	-0.0512435	0.112956
Golgi phosphoprotein 3	GOLPH3	33.81	15.0408	14.7305	14.8824	14.7933	14.7375	14.9693	-0.0512088	0.170424
Apoptosis inhibitor 5	API5	59.004	16.3531	16.309	16.1233	16.4217	16.0481	16.1622	-0.0510966	0.144801
Aspartate aminotransferase, mitochondrial	GOT2	47.517	18.7807	18.6236	18.3156	18.703	18.33	18.534	-0.050951	0.105536
Proteasome subunit alpha type-2	PSMA2	25.898	17.9791	17.856	17.6404	17.9465	17.5759	17.8007	-0.0508022	0.127275
Protein FAM98A	FAM98A	55.272	17.0695	16.7341	16.628	16.8204	16.6936	16.7654	-0.0507399	0.13561
2-oxoglutarate dehydrogenase, mitochondrial	OGDH	115.93	18.9523	18.8845	18.793	18.9382	18.712	18.828	-0.0505314	0.250454
Proteasome subunit beta type-8	PSMB8	30.354	15.5063	15.3773	15.4226	15.5856	15.1572	15.4134	-0.0500158	0.14257
F-box-like/WD repeat-containing protein TBL1XR1	TBL1XR1	55.594	16.1133	16.0637	15.7668	16.1387	15.8796	15.7755	-0.0499792	0.119131
Structural maintenance of chromosomes protein 4	SMC4	147.18	18.3327	18.0078	17.9165	18.3481	17.8168	17.9427	-0.049806	0.0866273
Enoyl-CoA delta isomerase 1, mitochondrial	ECI1	32.816	16.2134	16.1158	15.9034	16.1818	16.0037	15.8979	-0.0497119	0.150132
Malate dehydrogenase, mitochondrial	MDH2	35.503	20.9663	20.8451	20.7133	20.933	20.672	20.7706	-0.04971	0.179145
Protein disulfide-isomerase A4	PDIA4	72.932	20.9396	20.7871	20.6224	20.8509	20.602	20.7471	-0.0496521	0.159771
Multiple coagulation factor deficiency protein 2	MCFD2	16.39	14.0899	13.756	14.2555	14.1643	13.6949	14.0934	-0.0495907	0.0848264
Splicing factor U2AF 65 kDa subunit	U2AF2	53.5	19.0741	18.9535	18.793	19.034	18.8279	18.8101	-0.0495625	0.172766
ATP-dependent zinc metalloprotease YME1L1	YME1L1	86.454	15.9117	15.5831	15.5332	15.7944	15.5634	15.5215	-0.0495491	0.124186
ESF1 homolog	ESF1	98.795	15.0304	15.0526	15.041	14.9718	15.1131	14.8905	-0.0495437	0.309319
Histone H1.3	HIST1H1D	22.35	18.9764	18.4785	18.0479	18.5642	18.3802	18.4101	-0.0494054	0.0625826
3-hydroxyisobutyrate dehydrogenase, mitochondrial	HIBADH	35.329	15.5348	15.5237	15.456	15.4699	15.3636	15.5329	-0.0493615	0.374929
Casein kinase II subunit alpha	CSNK2A2	41.213	17.5975	17.4243	17.3339	17.5895	17.205	17.4131	-0.0493425	0.134319
Structural maintenance of chromosomes protein 2	SMC2	135.65	19.6733	19.4104	19.3503	19.6783	19.219	19.389	-0.0492185	0.106465
Probable dimethyladenosine transferase	DIMT1	35.236	15.8672	15.6511	15.5314	15.6425	15.579	15.6806	-0.0491714	0.182532
Serine/threonine-protein kinase MRCK beta	CDC42BPB	194.31	16.9429	16.6094	16.5759	16.8992	16.4898	16.5917	-0.0491613	0.104183
Cleavage and polyadenylation specificity factor subunit 5	NUDT21	26.227	14.1427	14.2149	13.8094	14.0739	13.8821	14.0639	-0.0490586	0.12901
Enhancer of mRNA-decapping protein 4	EDC4	151.66	18.8134	18.5428	18.4829	18.7243	18.4356	18.5322	-0.0489597	0.136478
ATP-dependent RNA helicase DDX24	DDX24	96.331	17.3407	17.2336	17.0295	17.1636	17.0618	17.2316	-0.0489337	0.179265
Cytoplasmic dynein 1 light intermediate chain 2	DYNC1LI2	54.099	16.0782	15.8124	15.5086	16.0633	15.529	15.6602	-0.048871	0.0746136
E3 ubiquitin-protein ligase BRE1A	RNF20	113.66	18.4488	18.2304	18.1115	18.4006	18.0815	18.1621	-0.0488586	0.130498
Elongation factor G, mitochondrial	GFM1	83.471	18.7018	18.4967	18.4576	18.5826	18.3877	18.5395	-0.0487995	0.19505
RNA pseudouridylate synthase domain-containing protein 2	RPUSD2	61.311	15.1221	14.905	15.1349	15.0718	14.9344	15.0094	-0.0487582	0.225532
Importin-5	IPO5	123.63	18.5079	18.2853	18.5886	18.7456	18.2042	18.286	-0.048652	0.090538
Atlastin-3	ATL3	60.541	19.0166	18.8713	18.8398	19.0094	18.7105	18.8624	-0.0484848	0.180825
Mucin-16	MUC16	1519.2	15.6346	14.6781	14.9855	14.8842	14.9792	15.2896	-0.0484231	0.0543103
Cell division cycle protein 27 homolog	CDC27	91.866	18.2517	18.1014	17.9514	18.2134	17.8968	18.0492	-0.048413	0.142442
Protein zwilch homolog	ZWILCH	67.213	13.9866	13.5693	13.6104	13.9189	13.4689	13.6337	-0.0483112	0.0921953
ATP-dependent RNA helicase DDX19A;ATP-dependent RNA helicase DDX19B	DDX19A;DDX19B	53.974	14.7322	14.4621	14.3803	14.6542	14.3466	14.4299	-0.0479301	0.124838
Probable 28S rRNA (cytosine(4447)-C(5))-methyltransferase	NOP2	89.301	19.0053	18.7417	18.5309	18.8884	18.6117	18.6341	-0.0478764	0.105618
Coiled-coil domain-containing protein 47	CCDC47	55.873	18.3297	18.2407	18.0807	18.3133	18.078	18.1163	-0.0478471	0.176098
26S proteasome non-ATPase regulatory subunit 7	PSMD7	37.025	18.9157	18.6879	18.6488	18.9252	18.5268	18.6569	-0.0478344	0.1214
Eukaryotic translation initiation factor 3 subunit L	EIF3L	66.726	19.3618	19.2512	19.0842	19.3612	19.0343	19.1583	-0.0477861	0.141846
Disintegrin and metalloproteinase domain-containing protein 10	ADAM10	84.141	15.0746	15.3337	14.9427	15.1353	15.0635	15.009	-0.0477381	0.147331
Cytochrome c oxidase subunit 5A, mitochondrial	COX5A	16.762	12.1378	12.222	11.6678	12.1273	11.893	11.8641	-0.0477231	0.0885913
Putative RNA-binding protein Luc7-like 1	LUC7L	43.727	15.11	14.9899	14.6429	15.0588	14.9351	14.606	-0.0476205	0.0868703
Kelch domain-containing protein 4	KLHDC4	57.891	13.4291	13.204	13.0412	13.5614	12.9064	13.0641	-0.0474841	0.0733282
Succinyl-CoA ligase [ADP-forming] subunit beta, mitochondrial	SUCLA2	50.317	16.8937	16.6378	16.6276	16.8046	16.4407	16.7716	-0.0473728	0.118867
Prolyl 4-hydroxylase subunit alpha-1	P4HA1	61.049	15.1428	15.2175	14.9995	15.1415	15.0679	15.0083	-0.0473658	0.251607
Carnitine O-acetyltransferase	CRAT	70.857	16.4554	16.1806	16.1189	16.3338	16.1108	16.1685	-0.047259	0.142258
Tyrosine-protein phosphatase non-receptor type 1	PTPN1	49.966	16.3262	16.0868	16.0839	16.3336	15.9485	16.0735	-0.0470908	0.12393
Ancient ubiquitous protein 1	AUP1	45.786	17.9115	17.7715	17.6232	17.8557	17.6263	17.6833	-0.046971	0.163455
CDGSH iron-sulfur domain-containing protein 1	CISD1	12.199	16.9266	16.7036	16.607	16.7649	16.5951	16.7363	-0.0469615	0.163217
Cathepsin L1;Cathepsin L1 heavy chain;Cathepsin L1 light chain;Putative inactive cathepsin L-like protein CTSL3P;Cathepsin K;Cathepsin L2	CTSL;CTSL3P;CTSK;CTSV	37.564	18.0396	17.8524	17.7411	17.9969	17.7016	17.7938	-0.0469042	0.140945
Peptidyl-prolyl cis-trans isomerase FKBP8	FKBP8	44.561	15.6626	15.6126	15.5163	15.7566	15.4819	15.4126	-0.0467828	0.154073
Transducin beta-like protein 2	TBL2	49.797	18.3285	17.9982	17.7897	18.0504	17.9002	18.0258	-0.0466468	0.102524
26S proteasome non-ATPase regulatory subunit 6	PSMD6	45.531	18.1714	18.0042	17.8315	18.3118	17.842	17.7134	-0.0466137	0.0795715
Peroxiredoxin-5, mitochondrial	PRDX5	22.086	18.5753	18.3741	18.1285	18.418	18.2325	18.2883	-0.0463308	0.120359
Extended synaptotagmin-1	ESYT1	122.85	18.0287	17.9154	17.7264	18.0034	17.7283	17.8002	-0.0462106	0.141928
NAD(P)H-hydrate epimerase	APOA1BP	31.674	16.9536	16.7921	16.6882	16.944	16.5782	16.7737	-0.0460141	0.129093
Metaxin-1	MTX1	51.462	15.639	15.6828	15.3195	15.6627	15.3069	15.5345	-0.0457563	0.106725
pre-rRNA processing protein FTSJ3	FTSJ3	96.557	16.9335	16.8256	16.7263	16.8261	16.6986	16.8236	-0.0456886	0.247018
Adenylate kinase isoenzyme 6	AK6	20.061	11.9818	12.3433	11.8704	11.7343	11.9076	12.4169	-0.0455573	0.0634401
Constitutive coactivator of PPAR-gamma-like protein 1	FAM120A	121.89	17.7238	17.3882	17.2606	17.46	17.3304	17.4459	-0.0454305	0.114454
Actin-related protein 2/3 complex subunit 2	ARPC2	34.333	17.2855	17.0931	17.1151	17.3453	16.9596	17.0525	-0.0454261	0.126939
Tetratricopeptide repeat protein 37	TTC37	175.48	15.2167	14.869	14.6742	15.2433	14.6143	14.7667	-0.0452023	0.0636093
Endoplasmic reticulum-Golgi intermediate compartment protein 1	ERGIC1	32.592	18.3792	18.1905	18.212	18.359	17.9974	18.2902	-0.0450433	0.131624
FUN14 domain-containing protein 2	FUNDC2	20.675	13.2624	12.4614	13.1435	13.2968	12.5888	12.8468	-0.0449705	0.047514
Serrate RNA effector molecule homolog	SRRT	100.67	17.7655	17.6621	17.5798	17.8427	17.4577	17.5721	-0.04496	0.13102
Acylpyruvase FAHD1, mitochondrial	FAHD1	24.843	14.7759	14.7068	14.4818	14.6279	14.4767	14.7252	-0.0448704	0.145623
Ceramide synthase 2	CERS2	44.876	16.9605	16.8843	16.8685	16.9489	16.6899	16.9399	-0.0448647	0.192134
Lys-63-specific deubiquitinase BRCC36	BRCC3	36.072	14.4582	14.4721	14.6583	14.6327	14.3315	14.4909	-0.0445395	0.153664
Vacuolar protein sorting-associated protein 13A	VPS13A	360.27	15.5944	15.381	15.6639	15.5356	15.5186	15.4518	-0.0444466	0.191562
Transmembrane and ubiquitin-like domain-containing protein 1	TMUB1	26.261	13.8502	13.6254	13.4503	13.4429	13.5775	13.7722	-0.0443869	0.106705
Transmembrane protein 245	TMEM245	97.356	14.2677	13.7818	14.2389	14.0157	14.0387	14.1012	-0.0442613	0.0995802
Ras GTPase-activating protein-binding protein 1	G3BP1	52.164	18.6112	18.3284	17.9557	18.4293	18.1741	18.1591	-0.0442384	0.0742857
FYVE and coiled-coil domain-containing protein 1	FYCO1	166.98	13.4281	13.097	13.1968	13.6414	13.0947	12.8532	-0.0441736	0.0605632
Citrate synthase, mitochondrial	CS	51.712	19.425	19.2083	19.0455	19.3212	19.0286	19.1969	-0.04404	0.115255
Plasma membrane calcium-transporting ATPase 3	ATP2B3	134.2	15.4952	15.38	15.3987	15.5786	15.2921	15.2727	-0.0434697	0.154602
Structural maintenance of chromosomes protein 3	SMC3	141.54	16.5683	16.4692	16.3999	16.5706	16.3213	16.4154	-0.0433737	0.189498
Multifunctional protein ADE2;Phosphoribosylaminoimidazole-succinocarboxamide synthase;Phosphoribosylaminoimidazole carboxylase	PAICS	47.079	18.5342	18.3328	18.1618	18.6624	18.1226	18.1142	-0.0432409	0.0718326
Hepatocyte growth factor-regulated tyrosine kinase substrate	HGS	86.191	15.3107	15.0406	14.5466	15.051	14.813	14.9047	-0.0430838	0.063994
Chloride intracellular channel protein 1	CLIC1	26.922	18.589	18.5482	18.3123	18.7088	18.2523	18.3593	-0.0430107	0.0945093
Myotrophin	MTPN	12.895	15.3998	15.5075	15.3558	15.6347	15.0538	15.4455	-0.0430021	0.0862432
F-box only protein 22	FBXO22	44.508	16.0265	15.9642	16.0902	16.1649	15.7609	16.0268	-0.0427469	0.126308
Isocitrate dehydrogenase [NAD] subunit beta, mitochondrial	IDH3B	42.183	18.8079	18.6653	18.542	18.7673	18.4842	18.6355	-0.0427405	0.141029
Beta-adducin	ADD2	80.853	11.3335	10.6143	11.051	11.8359	9.84092	11.1938	-0.0427364	0.0228754
Saccharopine dehydrogenase-like oxidoreductase	SCCPDH	47.151	17.4208	17.1695	17.2497	17.2329	17.1396	17.34	-0.0424544	0.170641
Ovarian cancer-associated gene 2 protein	OVCA2	24.418	13.0815	13.1452	12.5065	13.1023	12.618	12.8863	-0.042209	0.0592515
Monofunctional C1-tetrahydrofolate synthase, mitochondrial	MTHFD1L	105.79	16.4524	16.2574	16.2002	16.3496	16.1431	16.2907	-0.0421842	0.161776
Leukocyte elastase inhibitor	SERPINB1	42.741	18.1071	17.8098	17.9868	18.1059	17.702	17.9696	-0.0421136	0.103281
RuvB-like 2	RUVBL2	51.156	19.2159	18.969	18.8283	19.1732	18.8294	18.8843	-0.0420984	0.0968784
Proteasome subunit beta type-2	PSMB2	22.836	17.8523	17.702	17.4753	17.9431	17.3254	17.6359	-0.0417627	0.0697734
Nucleosome assembly protein 1-like 1	NAP1L1	45.374	18.7098	18.367	18.0806	18.7372	18.1507	18.1444	-0.0417315	0.0536845
ATP-dependent Clp protease ATP-binding subunit clpX-like, mitochondrial	CLPX	69.223	18.5979	18.4526	18.2835	18.5596	18.258	18.3914	-0.0416889	0.120722
Neurolysin, mitochondrial	NLN	80.651	18.3496	18.2439	18.0004	18.3654	17.9977	18.1058	-0.0416514	0.0994083
Mitochondrial-processing peptidase subunit alpha	PMPCA	58.252	16.2729	16.1759	15.8301	16.184	15.9374	16.0326	-0.0416403	0.0979033
Cyclin-dependent kinase 2	CDK2	33.929	16.9607	16.7505	16.7537	16.9712	16.5937	16.7752	-0.0416101	0.117089
Methyltransferase-like protein 7B	METTL7B	27.775	15.1669	15.1206	15.2893	15.1269	15.1117	15.2136	-0.0415726	0.281378
WASH complex subunit 7	KIAA1033	136.4	16.9862	16.6417	16.9403	16.972	16.6693	16.8023	-0.0415414	0.107911
DnaJ homolog subfamily B member 11	DNAJB11	40.513	13.437	12.9087	13.3887	13.2125	13.0748	13.3229	-0.0413698	0.0796294
Actin-related protein 2/3 complex subunit 1B	ARPC1B	40.949	17.6753	17.4653	17.4253	17.7243	17.3321	17.3855	-0.0413399	0.102358
Translational activator of cytochrome c oxidase 1	TACO1	32.477	16.4827	16.2876	16.2565	16.2955	16.1774	16.4301	-0.0413011	0.15152
Beta-catenin-like protein 1	CTNNBL1	65.173	14.83	14.8485	14.6838	14.9792	14.538	14.7214	-0.0412114	0.107715
Proteasome activator complex subunit 2	PSME2	27.401	17.0942	16.9993	16.9504	17.2964	16.734	16.8901	-0.0411364	0.0842794
Nitric oxide-associated protein 1	NOA1	78.457	16.9021	16.4813	16.5413	16.6565	16.5462	16.5986	-0.0411237	0.110031
Dedicator of cytokinesis protein 2	DOCK2	211.95	14.3712	14.1225	13.7537	14.1858	13.9265	14.0121	-0.041007	0.0738416
AP-2 complex subunit alpha-1	AP2A1	107.54	15.6206	15.5438	15.3361	15.4727	15.4118	15.4929	-0.0410067	0.175982
Telomere-associated protein RIF1	RIF1	274.46	17.4167	17.2076	17.1571	17.3384	17.1148	17.2056	-0.0408503	0.148217
Crooked neck-like protein 1	CRNKL1	100.45	13.8668	13.6101	13.5539	13.6302	13.6448	13.634	-0.0406129	0.15787
Pyruvate dehydrogenase E1 component subunit beta, mitochondrial	PDHB	39.233	17.1087	17.0821	16.8716	17.1622	16.9037	16.8753	-0.0403932	0.125164
Elongation factor Ts, mitochondrial	TSFM	35.39	16.8117	16.6447	16.4313	16.659	16.4535	16.6541	-0.0403379	0.11322
Histone-arginine methyltransferase CARM1	CARM1	65.853	16.3341	16.0341	15.9577	16.1621	15.9137	16.1291	-0.0403258	0.104661
Aspartate--tRNA ligase, mitochondrial	DARS2	73.562	16.4512	16.4203	16.1829	16.4891	16.1077	16.3366	-0.0403042	0.104006
Glyoxylate reductase/hydroxypyruvate reductase	GRHPR	35.668	17.5279	17.3442	17.1495	17.5761	17.1145	17.2101	-0.0402641	0.0797504
Dynamin-2	DNM2	98.063	16.9833	16.5777	16.6413	16.989	16.3804	16.7121	-0.0402362	0.0647347
Insulin-degrading enzyme	IDE	117.97	17.7175	17.4975	17.3382	17.8217	17.2971	17.3137	-0.0401929	0.068742
Metaxin-2	MTX2	29.763	12.0588	11.8829	12.0627	11.8536	11.6259	12.4044	-0.0401198	0.0581814
Actin-related protein 2	ACTR2	44.76	16.1888	16.0067	15.8619	16.2957	15.7787	15.8628	-0.0400756	0.075753
NADPH:adrenodoxin oxidoreductase, mitochondrial	FDXR	53.836	17.7785	17.6415	17.4567	17.7455	17.4517	17.5592	-0.0400651	0.114813
Presequence protease, mitochondrial	PITRM1	117.41	18.0548	17.8985	17.8686	17.984	17.8033	17.9144	-0.04006	0.197215
TATA element modulatory factor	TMF1	122.84	15.2345	15.1396	14.968	15.2552	14.9834	14.9838	-0.0399011	0.121934
Ubiquitin-conjugating enzyme E2 Q1	UBE2Q1	46.126	14.8316	14.6749	14.9762	15.0093	14.5801	14.7736	-0.0398766	0.0939538
E3 UFM1-protein ligase 1	UFL1	89.594	18.1223	18.0462	17.7965	18.1173	17.83	17.8986	-0.039655	0.109389
Phosphoserine aminotransferase	PSAT1	40.422	17.1548	16.9333	16.8882	17.2222	16.7159	16.9194	-0.0396175	0.0831388
Serine palmitoyltransferase 1	SPTLC1	52.743	17.3311	17.0853	17.2006	17.1938	17.1084	17.1963	-0.0394955	0.198279
Hydroxyacyl-coenzyme A dehydrogenase, mitochondrial	HADH	34.293	17.3443	17.0936	17.0419	17.2313	16.9027	17.2277	-0.0393874	0.0983772
Trifunctional enzyme subunit alpha, mitochondrial;Long-chain enoyl-CoA hydratase;Long chain 3-hydroxyacyl-CoA dehydrogenase	HADHA	82.999	19.6083	19.5223	19.3808	19.6169	19.3309	19.4455	-0.039362	0.136693
Interleukin enhancer-binding factor 3	ILF3	95.337	19.6256	19.4129	19.3844	19.5358	19.3476	19.4216	-0.039313	0.15708
5-nucleotidase domain-containing protein 2	NT5DC2	60.718	15.9893	15.8736	15.9651	15.9413	15.7562	16.0127	-0.0392199	0.17686
Protein canopy homolog 3	CNPY3	30.748	15.4574	15.421	15.1376	15.6284	15.1174	15.1527	-0.0391614	0.0709239
Coronin-1C	CORO1C	53.248	16.8179	16.7758	16.5939	16.9102	16.5289	16.6311	-0.0391439	0.106084
40S ribosomal protein S10	RPS10	18.898	18.6491	18.4563	17.8889	18.2662	18.1121	18.4991	-0.0389442	0.0526961
Golgin subfamily A member 3	GOLGA3	167.35	17.1726	16.9507	16.6502	17.1614	16.7488	16.7474	-0.0386073	0.0657167
Caseinolytic peptidase B protein homolog	CLPB	78.728	18.1688	17.9026	17.8557	18.0318	17.8748	17.9055	-0.0383663	0.129633
Ubiquitin thioesterase OTUB1	OTUB1	31.284	18.8806	18.7743	18.6458	18.9458	18.4704	18.7702	-0.0380987	0.0875722
Dehydrogenase/reductase SDR family member 7	DHRS7	38.298	16.8633	16.6949	16.8868	16.8109	16.6974	16.8244	-0.0374425	0.1984
TLD domain-containing protein 1	TLDC1	50.993	13.4886	13.372	12.905	13.5927	12.586	13.4747	-0.0374203	0.0347338
Receptor-type tyrosine-protein phosphatase eta	PTPRJ	145.94	12.3972	11.6566	11.6537	12.6042	10.8688	12.1224	-0.0373119	0.021713
Nucleolar GTP-binding protein 1	GTPBP4	73.964	16.4339	16.1397	15.957	16.1337	16.0798	16.2055	-0.0372394	0.0924744
Proteasome subunit beta type-6	PSMB6	25.357	18.1652	17.855	17.8012	18.0839	17.7277	17.8983	-0.0371685	0.086111
Trifunctional enzyme subunit beta, mitochondrial;3-ketoacyl-CoA thiolase	HADHB	51.294	19.1481	19.0634	18.7989	19.0887	18.8073	19.0035	-0.0369695	0.0987937
Transmembrane protein 256	TMEM256	11.741	15.3781	15.0672	15.1638	15.3701	14.9392	15.1891	-0.036877	0.0842352
Coiled-coil domain-containing protein 97	CCDC97	38.946	11.129	11.0547	11.0363	10.5734	10.8574	11.6787	-0.0368671	0.0375917
Cytochrome c oxidase subunit 1	MT-CO1	57.041	16.1935	16.0803	16.4848	16.1805	16.1582	16.3095	-0.0367667	0.102159
Probable peptidyl-tRNA hydrolase	PTRH1	22.936	13.3641	13.0528	13.6012	13.4312	13.1849	13.2917	-0.0367587	0.0741385
Neurobeachin-like protein 2	NBEAL2	302.51	13.1146	12.7974	12.477	13.1216	12.7591	12.3981	-0.0367508	0.0451065
Serine/threonine-protein phosphatase 5	PPP5C	56.878	15.5661	15.4244	15.1709	15.5089	15.2944	15.2482	-0.0366357	0.0928443
Ubiquitin carboxyl-terminal hydrolase 11	USP11	109.82	15.9217	15.6715	15.6274	15.9667	15.5495	15.5947	-0.0365874	0.0802937
Cytochrome c oxidase subunit 4 isoform 1, mitochondrial	COX4I1	19.576	16.3239	16.391	15.9091	16.4261	16.0355	16.0528	-0.0364898	0.0643467
Torsin-1A-interacting protein 1	TOR1AIP1	66.248	16.2709	16.1487	15.793	16.1153	16.0072	15.9807	-0.036465	0.0868011
Autophagy-related protein 9A	ATG9A	94.446	12.6612	12.9191	13.0059	12.9533	12.4652	13.0583	-0.036458	0.0601829
Thioredoxin domain-containing protein 5	TXNDC5	47.628	17.5905	17.5032	17.3674	17.6269	17.3516	17.3734	-0.0364151	0.121239
Trafficking protein particle complex subunit 4	TRAPPC4	24.34	12.8412	12.3732	12.7827	12.4792	12.844	12.5647	-0.0363865	0.069165
COP9 signalosome complex subunit 2	COPS2	51.596	18.5428	18.3213	18.279	18.5348	18.2216	18.2776	-0.0363782	0.10355
Histidine triad nucleotide-binding protein 2, mitochondrial	HINT2	17.162	17.0428	16.8994	16.645	16.9484	16.6993	16.8307	-0.0362441	0.0946777
Early endosome antigen 1	EEA1	162.46	19.4192	19.216	19.0543	19.4082	19.0576	19.1156	-0.0360177	0.0842723
Peptidyl-prolyl cis-trans isomerase D	PPID	40.763	16.0692	15.9728	15.7491	16.1623	15.7582	15.7625	-0.0360146	0.0772489
Signal recognition particle receptor subunit alpha	SRPR	69.81	17.3109	17.1026	16.9808	17.2065	16.9514	17.1288	-0.0358658	0.105627
Spliceosome-associated protein CWC15 homolog	CWC15	26.624	15.3593	15.2398	15.081	15.3755	15.1146	15.0825	-0.0358276	0.105029
Serine/threonine-protein phosphatase 2A catalytic subunit alpha isoform;Serine/threonine-protein phosphatase 2A catalytic subunit beta isoform	PPP2CA;PPP2CB	35.594	17.5074	17.2834	17.1466	17.5143	17.0962	17.2196	-0.0357691	0.077445
RUN and FYVE domain-containing protein 1	RUFY1	79.817	13.5013	13.633	12.9411	13.8569	13.0779	13.0336	-0.0356703	0.0353676
DAZ-associated protein 1	DAZAP1	43.383	13.7856	13.7482	13.2213	13.7916	13.2558	13.601	-0.0355701	0.0508496
Sister chromatid cohesion protein PDS5 homolog A	PDS5A	150.83	15.318	15.231	15.2843	15.4622	15.037	15.2278	-0.0354589	0.101508
Nodal modulator 1;Nodal modulator 3;Nodal modulator 2	NOMO1;NOMO3;NOMO2	134.32	18.0232	17.7744	17.7193	17.9267	17.7046	17.7795	-0.0353661	0.112446
WD repeat and HMG-box DNA-binding protein 1	WDHD1	125.97	16.1357	15.8715	15.8082	16.1781	15.7482	15.7834	-0.0352424	0.072486
Histone chaperone ASF1A	ASF1A	22.968	13.3323	13.0895	13.7148	13.716	13.202	13.1129	-0.0352411	0.0460685
Cytoplasmic dynein 1 heavy chain 1	DYNC1H1	532.4	22.3619	21.9869	22.0741	22.277	21.9276	22.1132	-0.0351054	0.081767
Pre-mRNA-splicing factor ATP-dependent RNA helicase DHX15	DHX15	90.932	19.271	19.1162	19.1147	19.2535	18.984	19.1601	-0.0347951	0.135861
Transcription elongation regulator 1	TCERG1	123.9	16.0227	15.7592	15.8644	16.0806	15.587	15.875	-0.0346034	0.0748805
FAS-associated factor 2	FAF2	52.623	17.4516	17.1984	17.1271	17.3212	17.1017	17.2504	-0.0345993	0.10591
Plasminogen activator inhibitor 1 RNA-binding protein	SERBP1	44.965	19.4714	19.1138	18.7628	19.173	19.0026	19.0687	-0.0345669	0.0567383
10 kDa heat shock protein, mitochondrial	HSPE1	10.932	17.6048	17.4835	16.8753	17.1775	17.1738	17.5087	-0.0345516	0.0470261
Abhydrolase domain-containing protein 16A	ABHD16A	63.243	14.3154	14.2062	14.5294	14.2688	14.1039	14.5747	-0.0344919	0.0722062
Prefoldin subunit 4	PFDN4	15.314	12.951	12.6586	12.5793	13.3228	12.5953	12.1674	-0.0344858	0.0327202
Proteasome subunit alpha type-5	PSMA5	26.411	17.7388	17.5586	17.3432	17.8357	17.3246	17.3776	-0.0342464	0.0597746
Fatty aldehyde dehydrogenase	ALDH3A2	54.847	19.585	19.4607	19.2635	19.5354	19.2772	19.3938	-0.0342433	0.102875
Nck-associated protein 1	NCKAP1	128.79	18.3062	18.0391	17.8698	18.3146	17.8668	17.9317	-0.0340017	0.062568
3-ketoacyl-CoA thiolase, peroxisomal	ACAA1	44.292	13.909	13.4519	13.3399	13.5615	13.5319	13.5053	-0.0339832	0.0678595
Galectin-3	LGALS3	26.152	16.6214	16.4154	16.359	16.6044	16.2276	16.462	-0.0339286	0.08887
Vinculin	VCL	123.8	19.2608	19.2041	18.9919	19.4314	18.9583	18.9658	-0.0338008	0.0667594
Peroxisomal biogenesis factor 19	PEX19	32.806	10.7017	10.7248	10.2446	11.2802	10.0094	10.2802	-0.0337734	0.0271852
Gephyrin;Molybdopterin adenylyltransferase;Molybdopterin molybdenumtransferase	GPHN	79.748	15.0371	14.9445	14.6981	15.1397	14.8155	14.6235	-0.0336428	0.0645222
14-3-3 protein theta	YWHAQ	27.764	17.0195	16.8327	16.7564	17.0117	16.7917	16.7044	-0.0336151	0.100323
Dihydrolipoyllysine-residue acetyltransferase component of pyruvate dehydrogenase complex, mitochondrial	DLAT	68.996	17.7124	17.4712	17.4587	17.6387	17.3926	17.5104	-0.033542	0.111525
Heterogeneous nuclear ribonucleoprotein D0	HNRNPD	38.434	18.8248	18.6398	18.3812	18.7148	18.4986	18.5318	-0.0335325	0.081653
Sorting nexin-17	SNX17	52.901	15.5122	15.2388	15.1723	15.3953	15.0849	15.3432	-0.0333118	0.0833072
Thioredoxin-related transmembrane protein 2	TMX2	34.037	16.3176	16.0188	16.0741	16.1445	15.9763	16.1898	-0.0332905	0.106858
Glutaminase kidney isoform, mitochondrial	GLS	73.46	17.9647	17.9627	17.7809	18.0274	17.7997	17.7819	-0.0331135	0.121082
Exonuclease 3-5 domain-containing protein 2	EXD2	70.352	16.1019	15.8229	15.6976	15.9766	15.7723	15.7743	-0.0330524	0.0852901
14-3-3 protein gamma;14-3-3 protein gamma, N-terminally processed	YWHAG	28.302	18.1024	17.9909	17.937	18.091	17.8657	17.9744	-0.0330308	0.151695
E3 ubiquitin-protein ligase RAD18	RAD18	56.222	12.0938	11.4563	10.652	10.4498	11.3941	12.2594	-0.0329529	0.0163484
Mediator of RNA polymerase II transcription subunit 17	MED17	72.889	15.5824	15.5059	15.3694	15.7071	15.1651	15.487	-0.0328407	0.0677215
28S ribosomal protein S9, mitochondrial	MRPS9	45.834	18.4629	18.1918	18.1898	18.3673	18.1211	18.2581	-0.0326964	0.101901
PC4 and SFRS1-interacting protein	PSIP1	60.103	15.335	15.2924	14.8614	15.1049	15.1206	15.1654	-0.0326475	0.0752978
Proliferating cell nuclear antigen	PCNA	28.768	18.7863	18.7015	18.6416	18.7598	18.5168	18.7558	-0.0323391	0.131178
ERO1-like protein alpha	ERO1L	54.392	17.8591	17.7653	17.5306	17.7551	17.6704	17.6327	-0.0322806	0.112292
Rho GTPase-activating protein 18	ARHGAP18	74.976	12.8258	12.7528	12.5141	12.794	12.4289	12.7733	-0.0321573	0.0746679
cAMP-dependent protein kinase catalytic subunit alpha;cAMP-dependent protein kinase catalytic subunit beta;cAMP-dependent protein kinase catalytic subunit gamma	PRKACA;PRKACB;PRKACG	40.589	16.6284	16.3066	16.1597	16.5146	16.1767	16.307	-0.0321452	0.0659604
Serine hydroxymethyltransferase, mitochondrial	SHMT2	55.992	19.4626	19.3152	19.1842	19.437	19.1433	19.2855	-0.0320803	0.0983975
E3 ubiquitin-protein ligase TRIP12	TRIP12	220.43	16.4712	16.1994	16.4063	16.4548	16.21	16.316	-0.0320066	0.106579
NADH dehydrogenase [ubiquinone] iron-sulfur protein 3, mitochondrial	NDUFS3	30.241	16.3025	16.4794	16.0903	16.4527	16.1607	16.1629	-0.0319742	0.07568
RNA-binding protein 4;RNA-binding protein 4B	RBM4;RBM4B	40.313	15.2475	14.999	15.1343	15.2749	14.9749	15.0354	-0.0318979	0.0982054
Proto-oncogene tyrosine-protein kinase Src	SRC	59.834	18.2306	17.9465	17.8008	18.1074	17.8618	17.9133	-0.0318534	0.0763773
STE20-like serine/threonine-protein kinase	SLK	142.69	17.0795	16.7508	16.6712	17.0648	16.6713	16.6701	-0.0317783	0.0607934
Exosome complex component RRP4	EXOSC2	32.789	15.1343	15.0372	15.0426	15.0281	14.9813	15.1094	-0.0317698	0.258543
6-phosphogluconate dehydrogenase, decarboxylating	PGD	53.139	20.1057	19.9018	19.6981	20.1868	19.6844	19.7392	-0.0317612	0.0553859
Heat shock protein 75 kDa, mitochondrial	TRAP1	80.109	19.7859	19.6274	19.4811	19.7327	19.4651	19.6015	-0.031697	0.0968781
Motile sperm domain-containing protein 2	MOSPD2	59.745	15.6341	15.5699	15.524	15.6008	15.4286	15.6037	-0.0316607	0.182384
Very long-chain acyl-CoA synthetase	SLC27A2	70.311	18.5995	18.3987	18.3371	18.5046	18.3092	18.4268	-0.0315361	0.117768
40S ribosomal protein S19	RPS19	16.06	19.2132	19.1332	18.367	18.7368	18.8101	19.0727	-0.0312818	0.0367603
dCTP pyrophosphatase 1	DCTPP1	18.681	14.5276	14.5671	14.348	14.7251	14.3787	14.2457	-0.0310863	0.0687407
NudC domain-containing protein 1	NUDCD1	66.755	17.3276	17.0326	17.1612	17.2928	17.0241	17.1116	-0.0310268	0.0952823
C2 domain-containing protein 5	C2CD5	110.45	15.2997	15.1243	14.9397	15.2596	14.9929	15.0183	-0.0309884	0.0815444
Cap-specific mRNA (nucleoside-2-O-)-methyltransferase 1	CMTR1	95.32	15.5078	15.18	15.3337	15.3937	15.17	15.3649	-0.0309738	0.0937954
Zinc transporter ZIP11	SLC39A11	35.396	15.2849	15.1019	15.2614	15.3005	15.1436	15.1112	-0.0309645	0.139729
BRI3-binding protein	BRI3BP	27.835	16.1959	15.9636	15.8754	15.9466	15.8562	16.1401	-0.030707	0.0856812
Acyl-CoA synthetase family member 2, mitochondrial	ACSF2	68.124	15.3518	15.0068	15.0302	15.2552	15.0341	15.0079	-0.0305376	0.0790793
CDGSH iron-sulfur domain-containing protein 2	CISD2	15.278	16.2451	16.1192	16.025	16.1408	16.0377	16.1194	-0.0304508	0.160886
Translation initiation factor eIF-2B subunit beta	EIF2B2	38.989	14.6507	14.503	14.0926	14.7717	14.1084	14.275	-0.0303904	0.0397396
DNA mismatch repair protein Msh6	MSH6	152.78	18.7015	18.4936	18.4926	18.6691	18.4063	18.5214	-0.030297	0.106053
Lysophospholipid acyltransferase 7	MBOAT7	52.764	16.5471	16.3018	17.0227	16.7344	16.4553	16.5911	-0.0302652	0.0456948
Vacuolar protein sorting-associated protein 4A;Vacuolar protein sorting-associated protein 4B	VPS4A;VPS4B	48.897	15.8539	15.5793	15.3588	15.8005	15.4349	15.4662	-0.0301838	0.0563767
Transmembrane protein 97	TMEM97	20.848	16.4753	16.2486	16.4562	16.3056	16.2259	16.5581	-0.0301558	0.0865289
39S ribosomal protein L20, mitochondrial	MRPL20	17.442	17.2262	17.1173	16.9818	17.1455	16.9343	17.1552	-0.0300713	0.10757
Protein YIF1A	YIF1A	32.011	14.2921	13.8324	14.154	13.8811	14.0658	14.2416	-0.0299889	0.0606759
Nucleoside diphosphate kinase B	NME2	17.298	18.8404	18.7148	18.4586	18.9251	18.4761	18.523	-0.0298538	0.0568439
Procollagen galactosyltransferase 1	COLGALT1	71.635	17.3792	17.28	17.0704	17.3063	17.0959	17.238	-0.029796	0.0968664
tRNA (guanine-N(7)-)-methyltransferase non-catalytic subunit WDR4	WDR4	45.489	14.9195	14.7451	14.6029	14.9255	14.4426	14.8103	-0.0297	0.0598388
NAD-dependent protein deacetylase sirtuin-1;SirtT1 75 kDa fragment	SIRT1	81.68	13.9764	13.9255	13.9061	14.4031	13.7916	13.5243	-0.0296803	0.0386174
Ras-related protein Rab-21	RAB21	24.347	14.1989	13.6608	13.8776	13.7571	13.8783	14.0128	-0.0296793	0.0594673
NADH dehydrogenase [ubiquinone] 1 alpha subcomplex assembly factor 4	NDUFAF4	20.266	14.6119	14.4892	14.444	14.644	14.3113	14.5009	-0.0296561	0.0977759
Serine/arginine-rich splicing factor 3	SRSF3	19.329	17.0571	16.8321	16.5195	16.895	16.6889	16.7358	-0.0296421	0.0612712
ELMO domain-containing protein 2	ELMOD2	34.96	15.4537	15.0105	15.2575	15.1598	15.1162	15.3575	-0.029405	0.0693758
Acyl-coenzyme A thioesterase 13;Acyl-coenzyme A thioesterase 13, N-terminally processed	ACOT13	14.96	17.2808	17.2516	17.1209	17.3516	17.0142	17.1993	-0.0293477	0.0961068
Alpha-parvin	PARVA	42.243	17.451	17.0789	17.1125	17.3465	16.9442	17.264	-0.0292587	0.0593327
Golgin subfamily A member 2	GOLGA2	113.08	16.3213	16.1742	16.196	16.4028	16.1204	16.081	-0.029129	0.0934634
GRAM domain-containing protein 1A	GRAMD1A	80.679	17.0149	16.7794	16.7689	16.981	16.6893	16.8055	-0.029108	0.0886162
ADP-ribosylation factor-like protein 6-interacting protein 4	ARL6IP4	44.915	14.4722	14.361	14.3014	14.3346	14.1592	14.5536	-0.0290976	0.0826149
Peptidyl-prolyl cis-trans isomerase FKBP10	FKBP10	64.244	15.0064	14.6926	14.6476	14.8381	14.7064	14.7159	-0.0287301	0.0844274
BAG family molecular chaperone regulator 5	BAG5	51.199	15.5438	15.3077	15.2394	15.5713	15.2098	15.2236	-0.0287212	0.0667887
Procollagen-lysine,2-oxoglutarate 5-dioxygenase 1	PLOD1	83.549	16.4194	16.2164	16.1474	16.4359	16.0369	16.2245	-0.0286935	0.0711398
Putative helicase MOV-10	MOV10	113.67	14.07	13.5616	13.3081	13.6392	13.4788	13.7359	-0.0285943	0.0412034
Ubiquitin-like modifier-activating enzyme 6	UBA6	117.97	17.7213	17.5041	17.0621	17.6246	17.2707	17.3066	-0.0285269	0.0434056
Superoxide dismutase [Mn], mitochondrial	SOD2	24.75	17.9743	17.8395	17.5917	17.9432	17.6971	17.6802	-0.0283572	0.0705685
Serine/threonine-protein kinase SMG1	SMG1	410.5	14.4309	14.1414	14.1383	14.2715	14.0682	14.2859	-0.028312	0.0836426
60S ribosome subunit biogenesis protein NIP7 homolog	NIP7	20.462	16.3276	16.237	15.9926	16.3552	15.9139	16.2036	-0.0281585	0.059631
Survival motor neuron protein	SMN1	31.848	10.0208	10.2788	9.63608	10.0125	NaN	9.88838	-0.0281418	0.0381187
Surfeit locus protein 1	SURF1	33.331	13.5522	13.2382	13.3708	13.4093	13.0694	13.5983	-0.0280733	0.0538907
Splicing factor 3B subunit 4	SF3B4	44.385	15.2531	14.8509	15.0795	15.2854	14.9193	14.8948	-0.027977	0.0562325
Bifunctional UDP-N-acetylglucosamine 2-epimerase/N-acetylmannosamine kinase;UDP-N-acetylglucosamine 2-epimerase (hydrolyzing);N-acetylmannosamine kinase	GNE	79.274	17.3339	17.1296	16.9041	17.4281	16.9029	16.9533	-0.0277634	0.0455576
Bleomycin hydrolase	BLMH	52.562	13.1045	12.7145	12.5722	13.2302	12.6035	12.4745	-0.0276572	0.0330545
Serine/threonine-protein kinase mTOR	MTOR	288.89	16.9627	16.6898	16.5764	16.9484	16.5831	16.6144	-0.0276292	0.0583893
Integrin alpha-2	ITGA2	129.29	13.7984	13.6382	13.7021	13.8458	13.3903	13.8202	-0.0274591	0.0615232
ATP-dependent RNA helicase DDX3Y	DDX3Y	73.153	12.8896	12.1956	12.3057	12.6971	11.9767	12.6349	-0.0274239	0.0292396
Rab3 GTPase-activating protein catalytic subunit	RAB3GAP1	110.52	14.617	14.1358	14.0473	14.4779	13.9808	14.2594	-0.0272913	0.0407066
MAGUK p55 subfamily member 6	MPP6	61.116	16.7713	16.7136	16.5726	16.8306	16.5779	16.5672	-0.0272484	0.0931745
Fermitin family homolog 2	FERMT2	77.86	14.9575	14.4167	14.4405	14.7614	14.4642	14.5075	-0.027187	0.0466762
Brefeldin A-inhibited guanine nucleotide-exchange protein 2	ARFGEF2	202.04	16.4737	16.1081	16.0956	16.4068	16.1107	16.0785	-0.0271594	0.0579423
Neuroblast differentiation-associated protein AHNAK	AHNAK	629.09	22.5239	22.4168	22.2799	22.4688	22.3194	22.3515	-0.0269934	0.116975
Erlin-2	ERLIN2	37.839	17.8009	17.562	17.5211	17.6689	17.4733	17.661	-0.0269572	0.0885999
Syntaxin-binding protein 3	STXBP3	67.764	15.9136	15.6846	15.6295	15.7881	15.5863	15.7725	-0.0268933	0.088085
Eukaryotic initiation factor 4A-III;Eukaryotic initiation factor 4A-III, N-terminally processed	EIF4A3	46.871	16.9601	16.8001	16.6945	16.9236	16.6629	16.7878	-0.0268339	0.0884485
L-lactate dehydrogenase A chain	LDHA	36.688	20.2565	19.9955	19.9244	20.3123	19.7999	19.9837	-0.0268224	0.0510057
Fructose-bisphosphate aldolase A	ALDOA	39.42	20.0163	19.8468	19.5	20.1743	19.5666	19.542	-0.0267652	0.0352926
Transcription and mRNA export factor ENY2	ENY2	11.528	14.8554	14.7969	14.5499	14.8837	14.5023	14.7359	-0.0267537	0.0640883
Fumarate hydratase, mitochondrial	FH	54.636	19.051	18.9231	18.7798	18.9642	18.7541	18.9555	-0.0267283	0.0914581
ADP-ribosylation factor 4	ARF4	20.511	15.7958	15.7232	15.761	15.806	15.516	15.8779	-0.0266876	0.083925
Dimethyladenosine transferase 2, mitochondrial	TFB2M	45.348	16.3947	16.1414	16.1871	16.3275	16.1708	16.145	-0.0266482	0.0989412
THO complex subunit 3	THOC3	38.771	13.4829	13.4371	13.553	13.8846	13.3149	13.1945	-0.0263837	0.0416996
Spermidine synthase	SRM	33.824	14.6827	14.6621	14.5634	14.7412	14.3737	14.7142	-0.0263405	0.0746873
Retinol dehydrogenase 11	RDH11	35.386	17.1712	16.8911	16.8723	17.1288	16.7668	16.9604	-0.0262216	0.0640547
Dihydrolipoyl dehydrogenase, mitochondrial	DLD	54.177	19.2566	19.0695	18.9482	19.1725	18.9219	19.1014	-0.0261739	0.0791241
Chitinase domain-containing protein 1	CHID1	44.94	15.7188	15.5303	15.4798	15.6556	15.3335	15.6615	-0.0261145	0.069988
28S ribosomal protein S31, mitochondrial	MRPS31	45.318	16.289	16.2976	16.0118	16.4395	16.023	16.0576	-0.0261046	0.0552014
Catenin delta-1	CTNND1	108.17	17.6678	17.5063	17.4183	17.6731	17.4133	17.4278	-0.0260944	0.0827447
Retinol dehydrogenase 14	RDH14	36.864	14.4769	14.4562	14.3999	14.4672	14.3594	14.4293	-0.0256914	0.262356
DNA replication licensing factor MCM7	MCM7	81.307	19.4918	19.3185	19.2799	19.518	19.1694	19.3271	-0.025224	0.0737573
Serine/threonine-protein phosphatase 4 regulatory subunit 3B	SMEK2	97.457	15.2155	14.8943	14.9191	15.1519	14.737	15.0645	-0.0251748	0.0531549
Survival of motor neuron-related-splicing factor 30	SMNDC1	26.711	14.8957	14.4904	14.5074	14.7979	14.5453	14.4755	-0.0249224	0.0520681
Large subunit GTPase 1 homolog	LSG1	75.225	16.6454	16.5669	16.2754	16.7505	16.3362	16.3265	-0.0248051	0.0473379
Rho-associated protein kinase 2	ROCK2	160.9	18.0773	17.7191	17.617	18.0546	17.5793	17.7053	-0.0247561	0.0423445
Serine/threonine-protein kinase VRK2	VRK2	58.14	15.4923	15.1331	14.7158	15.101	14.9631	15.2029	-0.0247412	0.0356556
Uncharacterized protein C2orf72	C2orf72	30.48	16.187	16.061	16.0533	16.2208	15.8969	16.1093	-0.0247402	0.0838667
Ribonuclease P protein subunit p40	RPP40	41.833	13.7663	13.2786	13.6513	13.5541	13.6459	13.4222	-0.0246773	0.0528065
Secretory carrier-associated membrane protein 3	SCAMP3	38.287	15.9276	15.7435	15.7862	15.8311	15.6858	15.8665	-0.0246331	0.114005
U2 small nuclear ribonucleoprotein B	SNRPB2	25.486	14.9142	14.8666	14.9491	14.9903	14.703	14.9629	-0.0245314	0.0924779
UPF0598 protein C8orf82	C8orf82	23.889	12.0422	11.1306	12.2583	11.589	11.8048	11.9637	-0.0245228	0.0226089
Tryptophan--tRNA ligase, cytoplasmic;T1-TrpRS;T2-TrpRS	WARS	53.165	17.0507	16.8204	16.5286	17.1913	16.4609	16.6742	-0.0244249	0.0311405
ATP-dependent RNA helicase A	DHX9	140.96	19.2438	18.9647	18.8975	19.111	18.9354	18.9864	-0.0244147	0.0724247
Perilipin-3	PLIN3	47.074	16.4787	16.2671	16.1613	16.5393	16.0604	16.2352	-0.0240485	0.0490411
Ribonuclease P protein subunit p29	POP4	25.424	14.5753	14.3308	14.6628	14.5679	14.2669	14.6621	-0.0240154	0.0532998
Ubiquitin-like domain-containing CTD phosphatase 1	UBLCP1	36.804	15.8559	15.5779	15.6069	15.6795	15.467	15.8224	-0.0239077	0.0610688
Lymphoid-specific helicase	HELLS	97.073	15.4735	15.2842	15.1779	15.4791	15.1267	15.2585	-0.0237811	0.0614396
Lethal(2) giant larvae protein homolog 2	LLGL2	113.45	13.0967	12.1999	12.1057	12.7492	12.3952	12.188	-0.0233285	0.0218816
Phylloquinone omega-hydroxylase CYP4F11	CYP4F11	60.145	17.2454	16.9099	16.9301	17.0739	16.8245	17.1172	-0.023297	0.0567526
Isoleucine--tRNA ligase, mitochondrial	IARS2	113.79	18.5277	18.2854	18.3339	18.4604	18.1753	18.4416	-0.0232487	0.068756
Wiskott-Aldrich syndrome protein family member 2	WASF2	54.283	16.2145	15.593	15.7154	16.1265	15.6401	15.6868	-0.0231727	0.0318604
Tubulin-folding cofactor B	TBCB	27.325	17.5563	17.3289	17.1917	17.583	17.1123	17.3123	-0.0231037	0.0456743
Regulatory-associated protein of mTOR	RPTOR	149.04	10.4821	11.047	NaN	11.2975	11.0944	9.8324	-0.0230934	0.011898
Isocitrate dehydrogenase [NAD] subunit alpha, mitochondrial	IDH3A	39.591	13.9923	13.7105	13.7547	13.965	13.7686	13.6546	-0.0230916	0.0637422
WASH complex subunit strumpellin	KIAA0196	134.28	16.7722	16.5081	16.5161	16.8444	16.3983	16.4848	-0.022995	0.0487336
Very long-chain specific acyl-CoA dehydrogenase, mitochondrial	ACADVL	70.389	19.9833	19.8373	19.6946	19.9168	19.6916	19.8379	-0.0229581	0.0759366
DnaJ homolog subfamily A member 1	DNAJA1	44.868	20.0111	19.7532	19.6415	19.979	19.6127	19.746	-0.022735	0.0510397
Rho guanine nucleotide exchange factor 6;Rho guanine nucleotide exchange factor 7	ARHGEF6;ARHGEF7	87.498	15.1209	14.7331	14.7819	15.14	14.749	14.679	-0.0226196	0.0408803
Protein ELYS	AHCTF1	252.5	14.713	14.277	14.3504	14.4962	14.3715	14.4057	-0.0223316	0.0551081
Bifunctional purine biosynthesis protein PURH;Phosphoribosylaminoimidazolecarboxamide formyltransferase;IMP cyclohydrolase	ATIC	64.615	17.5344	17.3488	17.0679	17.606	17.1367	17.1414	-0.0223293	0.0366489
Acetyl-CoA acetyltransferase, mitochondrial	ACAT1	45.199	17.9758	17.8035	17.6576	17.9167	17.6539	17.7994	-0.0222905	0.0650543
Mini-chromosome maintenance complex-binding protein	MCMBP	72.979	16.1333	15.9299	15.8388	16.165	15.7729	15.8974	-0.0222499	0.0529125
Laminin subunit beta-2	LAMB2	195.98	NaN	9.92532	NaN	9.90313	NaN	NaN	-0.0221882	0
Beta-hexosaminidase subunit beta;Beta-hexosaminidase subunit beta chain B;Beta-hexosaminidase subunit beta chain A	HEXB	63.111	18.1855	17.8402	17.8343	17.9792	17.7521	18.0622	-0.0221634	0.0512805
Splicing factor U2AF 35 kDa subunit	U2AF1	27.872	17.2044	17.0476	17.1428	17.2105	17.0184	17.0997	-0.022089	0.111137
CAAX prenyl protease 1 homolog	ZMPSTE24	54.812	18.4152	18.2208	18.6578	18.5211	18.3168	18.3902	-0.0219084	0.0539945
Atlastin-2	ATL2	66.228	16.0545	15.929	15.8815	16.1523	15.7345	15.913	-0.0217158	0.0570386
39S ribosomal protein L22, mitochondrial	MRPL22	23.64	16.4396	16.1689	16.1887	16.3243	16.1167	16.2912	-0.0216363	0.0698503
Transportin-1	TNPO1	102.35	18.4132	18.2377	18.3405	18.4944	18.1449	18.2874	-0.0215969	0.0663118
Abl interactor 1;Abl interactor 2	ABI1;ABI2	55.08	16.1852	15.7807	15.4964	16.1249	15.6329	15.6401	-0.0214214	0.0279071
E3 ubiquitin-protein ligase UBR4	UBR4	573.83	19.21	18.8437	18.8034	19.1498	18.8084	18.8346	-0.0214176	0.043067
SWI/SNF-related matrix-associated actin-dependent regulator of chromatin subfamily A member 5	SMARCA5	121.9	16.0815	15.9009	15.7908	15.9052	15.8194	15.9846	-0.0213807	0.0774099
CUGBP Elav-like family member 1;CUGBP Elav-like family member 2	CELF1;CELF2	52.063	13.8623	13.7629	13.4011	13.648	13.6689	13.6458	-0.021239	0.0520659
CREB-binding protein;Histone acetyltransferase p300	CREBBP;EP300	265.35	12.1848	12.7168	11.6023	12.3422	12.0888	12.0095	-0.0211856	0.0209499
60 kDa heat shock protein, mitochondrial	HSPD1	61.054	20.9744	20.8059	20.6869	20.9366	20.7018	20.7652	-0.0211639	0.0677958
ER membrane protein complex subunit 2	EMC2	34.833	14.1644	14.1644	13.8186	14.1324	13.847	14.1045	-0.0211598	0.0494684
Stress-70 protein, mitochondrial	HSPA9	73.68	21.8208	21.6511	21.5422	21.7773	21.5376	21.6357	-0.02115	0.0692023
Laminin subunit beta-1	LAMB1	198.04	19.0292	18.8066	18.8726	18.9404	18.7375	18.9671	-0.0211258	0.0757574
39S ribosomal protein L38, mitochondrial	MRPL38	44.596	15.695	15.6072	15.5476	15.7771	15.4685	15.5409	-0.02106	0.0719678
Double-strand-break repair protein rad21 homolog	RAD21	71.689	12.2454	12.5578	12.2676	12.4255	12.258	12.3243	-0.0210002	0.065434
Malignant T-cell-amplified sequence 1	MCTS1	20.555	14.937	14.5309	14.3643	14.7406	14.4832	14.5454	-0.0209761	0.0380788
Nuclear mitotic apparatus protein 1	NUMA1	238.26	20.4526	20.2364	20.1073	20.3866	20.1197	20.2279	-0.0207062	0.0562617
Developmentally-regulated GTP-binding protein 2	DRG2	40.746	13.8584	13.6359	13.8523	13.9976	13.6925	13.5944	-0.0206931	0.0501299
Sec1 family domain-containing protein 1	SCFD1	72.379	17.2275	17.053	16.957	17.2728	16.8467	17.0559	-0.020682	0.0484611
U4/U6 small nuclear ribonucleoprotein Prp4	PRPF4	58.449	17.3448	17.1898	17.0314	17.2943	17.0362	17.1737	-0.0206388	0.0610763
28S ribosomal protein S34, mitochondrial	MRPS34	25.65	15.7284	15.5242	15.533	15.6849	15.4308	15.608	-0.0206165	0.0718625
Alkyldihydroxyacetonephosphate synthase, peroxisomal	AGPS	72.911	18.7777	18.5425	18.4922	18.7246	18.4369	18.5891	-0.0205956	0.0589227
ATPase family AAA domain-containing protein 3A	ATAD3A	71.368	15.9904	15.7852	15.7655	15.9158	15.678	15.8859	-0.0204557	0.0688998
ATP synthase subunit gamma, mitochondrial	ATP5C1	32.996	18.5746	18.3475	18.3263	18.3992	18.3052	18.4831	-0.0203094	0.0754258
Cytoplasmic dynein 1 light intermediate chain 1	DYNC1LI1	56.578	18.1307	17.7611	17.7715	18.1547	17.6708	17.7774	-0.0201384	0.0357801
Band 4.1-like protein 1	EPB41L1	98.502	18.5119	18.2924	18.1789	18.4625	18.2129	18.2476	-0.0200952	0.0554491
m7GpppX diphosphatase	DCPS	38.608	15.0059	14.6956	14.5983	14.9909	14.559	14.6899	-0.0199741	0.0382191
SET and MYND domain-containing protein 5	SMYD5	47.34	15.7022	15.6095	15.3727	15.8331	15.2871	15.5049	-0.0197713	0.0358816
A-kinase anchor protein 13	AKAP13	307.55	12.1668	12.4312	11.5674	12.3753	11.533	12.1981	-0.0196788	0.0180677
28S ribosomal protein S5, mitochondrial	MRPS5	48.006	18.1079	17.9206	18.073	18.1222	17.842	18.0786	-0.01957	0.0653324
Protein arginine N-methyltransferase 5;Protein arginine N-methyltransferase 5, N-terminally processed	PRMT5	72.683	16.8979	16.832	16.5254	17.0073	16.5432	16.6462	-0.0195332	0.0364402
Neuropilin-1	NRP1	103.13	15.4717	15.1527	15.2371	15.319	15.235	15.2497	-0.0192477	0.0679681
Elongation factor 1-alpha 1;Putative elongation factor 1-alpha-like 3	EEF1A1;EEF1A1P5	50.14	21.6673	21.4543	21.2447	21.6881	21.2526	21.368	-0.019193	0.0364308
Protein disulfide-isomerase A6	PDIA6	48.121	19.9353	19.8452	19.6388	19.8741	19.6792	19.8085	-0.0191689	0.0636002
Cyclin-dependent kinase 4	CDK4	33.729	13.9917	13.6215	13.5104	13.909	13.4177	13.7397	-0.0190423	0.0313385
G2/mitotic-specific cyclin-B1	CCNB1	48.337	13.0941	12.6909	12.348	13.132	12.6718	12.2722	-0.019014	0.0192344
PDZ domain-containing protein 8	PDZD8	128.56	14.394	13.9948	13.7981	13.919	14.0472	14.1643	-0.0187734	0.0335379
AP-1 complex subunit beta-1	AP1B1	104.64	16.7899	16.6478	16.4135	16.7358	16.4737	16.5855	-0.0187359	0.0481121
Peroxiredoxin-1	PRDX1	22.11	21.7273	21.5121	21.4658	21.865	21.3896	21.3949	-0.0185426	0.03546
Glutaredoxin-3	GLRX3	37.432	17.584	17.3901	17.43	17.7218	17.2883	17.3389	-0.01835	0.041934
Poly(rC)-binding protein 1	PCBP1	37.497	18.8258	18.664	18.5408	18.8183	18.5054	18.6522	-0.0182279	0.0511929
Leucine-rich PPR motif-containing protein, mitochondrial	LRPPRC	157.9	22.1758	22.0022	22.0073	22.1585	21.9354	22.0371	-0.0181268	0.0738903
AT-rich interactive domain-containing protein 1B	ARID1B	236.12	15.7666	15.5434	15.506	15.7333	15.4619	15.5666	-0.0180896	0.0550134
Growth arrest and DNA damage-inducible proteins-interacting protein 1	GADD45GIP1	25.384	16.5614	16.2631	16.093	16.3573	16.2279	16.2782	-0.0179831	0.043196
Probable 28S rRNA (cytosine-C(5))-methyltransferase	NSUN5	46.691	13.9154	14.016	13.6919	14.0766	13.6659	13.8271	-0.0178687	0.0396533
Ribosomal L1 domain-containing protein 1	RSL1D1	54.972	18.7096	18.5885	18.4224	18.5685	18.4572	18.6413	-0.0178579	0.0626945
Regulator of microtubule dynamics protein 3	RMDN3	52.118	13.5383	14.039	13.6915	13.9918	13.3926	13.8309	-0.0178515	0.0257397
CCAAT/enhancer-binding protein zeta	CEBPZ	120.97	13.7528	13.8112	13.8354	13.7454	13.8799	13.7208	-0.0177749	0.117185
Protein furry homolog-like	FRYL	339.59	16.3434	16.0012	16.0893	16.3669	15.9274	16.0863	-0.017753	0.0365867
T-complex protein 1 subunit eta	CCT7	59.366	20.0251	19.7075	19.6254	20.0934	19.6068	19.6057	-0.0173855	0.0287795
Anaphase-promoting complex subunit 1	ANAPC1	216.5	16.1276	15.9801	15.8817	16.1035	15.78	16.0542	-0.017216	0.0477806
Cat eye syndrome critical region protein 5	CECR5	46.321	14.6398	14.4949	14.3076	14.7919	14.2223	14.3767	-0.0171747	0.02957
Polycomb protein EED	EED	50.197	13.9638	13.7406	13.753	13.9231	13.6392	13.8438	-0.01708	0.0528061
ATPase ASNA1	ASNA1	38.792	13.3311	13.3995	13.4252	13.766	13.0085	13.3304	-0.0169719	0.0256975
Bifunctional methylenetetrahydrofolate dehydrogenase/cyclohydrolase, mitochondrial;NAD-dependent methylenetetrahydrofolate dehydrogenase;Methenyltetrahydrofolate cyclohydrolase	MTHFD2	37.895	15.5162	15.343	15.2425	15.376	15.2274	15.4474	-0.016964	0.0569887
Twinfilin-1	TWF1	40.282	17.1555	16.9209	16.8774	17.1425	16.7837	16.9769	-0.0169029	0.0426944
GA-binding protein alpha chain	GABPA	51.295	11.8582	11.18	12.0376	11.7975	11.4166	11.8111	-0.0168775	0.0192744
Glutamine--fructose-6-phosphate aminotransferase [isomerizing] 1	GFPT1	78.806	18.2067	17.9937	17.8468	18.3344	17.8295	17.8329	-0.0168018	0.0285733
Carnitine O-palmitoyltransferase 1, liver isoform	CPT1A	88.367	17.9036	17.7883	17.9024	17.8769	17.7561	17.911	-0.0167306	0.0990191
Serine protease HTRA2, mitochondrial	HTRA2	48.84	13.9152	13.7144	13.859	13.824	13.8578	13.7574	-0.0164636	0.0876762
Beta-lactamase-like protein 2	LACTB2	32.805	17.7048	17.627	17.7389	17.8622	17.5241	17.635	-0.0164305	0.0539839
Cyclin-dependent kinase 1	CDK1	34.095	15.9966	15.7281	15.6859	15.9838	15.6032	15.775	-0.0161613	0.0373063
Testin	TES	47.996	14.565	14.6651	14.2056	14.8259	14.1265	14.4351	-0.0160507	0.0217909
Ganglioside-induced differentiation-associated protein 1	GDAP1	41.345	13.7749	13.7518	13.6772	13.7472	13.8147	13.5944	-0.0158129	0.0778839
Vacuolar protein sorting-associated protein 18 homolog	VPS18	110.18	14.5198	14.3304	14.3995	14.6091	14.3863	14.207	-0.0157925	0.0417611
AP-2 complex subunit alpha-2	AP2A2	103.96	17.3378	17.1186	17.0322	17.3789	16.9382	17.124	-0.0157859	0.0340217
Long-chain-fatty-acid--CoA ligase 3	ACSL3	80.419	18.0802	17.9273	17.8297	18.0126	17.8113	17.9658	-0.015782	0.0574825
Actin-binding protein anillin	ANLN	124.2	15.1429	15.0396	15.073	15.2895	14.8628	15.0565	-0.0155541	0.041691
Splicing factor 3B subunit 2	SF3B2	100.23	19.1457	19.0525	18.8412	19.1892	18.8652	18.9389	-0.0153491	0.0391599
Guanine nucleotide-binding protein subunit beta-2-like 1;Guanine nucleotide-binding protein subunit beta-2-like 1, N-terminally processed	GNB2L1	35.076	20.2144	19.9146	19.8654	19.9173	19.8503	20.1808	-0.0153344	0.0349111
Thioredoxin-related transmembrane protein 1	TMX1	31.791	17.1867	17.1423	17.0004	17.2259	16.9483	17.1097	-0.0151552	0.0531716
Nucleolar protein 11	NOL11	81.123	14.8956	14.7658	14.5078	14.7829	14.5731	14.7678	-0.0151494	0.038824
Phosphorylase b kinase regulatory subunit beta	PHKB	124.88	14.6238	14.4236	14.657	14.9343	14.2905	14.4342	-0.0151224	0.0242867
Lon protease homolog, mitochondrial	LONP1	106.49	18.4437	18.332	18.251	18.4452	18.2108	18.3256	-0.0150458	0.0593979
Regulator of chromosome condensation	RCC1	44.969	13.1716	13.3467	12.9807	13.2093	12.9328	13.3119	-0.015021	0.0327371
Mitochondrial import receptor subunit TOM70	TOMM70A	67.454	17.2356	17.1417	16.9699	17.336	16.9335	17.0329	-0.0149021	0.035037
Dihydrolipoyllysine-residue succinyltransferase component of 2-oxoglutarate dehydrogenase complex, mitochondrial	DLST	48.755	17.9726	17.776	17.6369	17.892	17.6684	17.7806	-0.0148741	0.0434294
Serpin H1	SERPINH1	46.44	20.4628	20.2591	20.2398	20.3317	20.165	20.4206	-0.0148532	0.0492552
DNA replication licensing factor MCM2	MCM2	101.89	18.8806	18.706	18.5685	18.8844	18.5891	18.6377	-0.0146529	0.038715
NEDD8-conjugating enzyme Ubc12	UBE2M	20.9	15.4129	15.1969	15.3892	15.3612	15.0779	15.5164	-0.0144901	0.0336552
Stathmin-2	STMN2	20.828	15.7739	15.4537	15.4318	15.8137	15.4141	15.3888	-0.0142765	0.027136
Oxygen-dependent coproporphyrinogen-III oxidase, mitochondrial	CPOX	50.151	16.9261	16.8307	16.7942	16.8849	16.7379	16.886	-0.0141029	0.0789797
Proteasome subunit beta type-5	PSMB5	28.48	19.4574	19.1445	19.188	19.3101	19.1106	19.327	-0.0140273	0.0397227
Translocation protein SEC63 homolog	SEC63	87.996	18.4471	18.2594	18.2199	18.4571	18.1775	18.2498	-0.0140177	0.0437865
Probable tRNA pseudouridine synthase 1	TRUB1	37.252	13.365	13.5875	13.3014	13.63	13.0985	13.4836	-0.0139078	0.0257901
Interleukin enhancer-binding factor 2	ILF2	43.062	18.9183	18.715	18.5664	18.8577	18.618	18.6824	-0.0138696	0.0377558
Calreticulin	CALR	48.141	20.5047	20.3007	20.392	20.3602	20.307	20.4887	-0.0138512	0.0600773
Kinesin-like protein KIFC3	KIFC3	92.774	15.7594	15.4308	15.4336	15.7578	15.465	15.3595	-0.0138448	0.0288073
SLIT-ROBO Rho GTPase-activating protein 1;SLIT-ROBO Rho GTPase-activating protein 2	SRGAP1;SRGAP2	124.26	15.339	14.9029	15.003	15.1556	14.973	15.0749	-0.0138219	0.0328411
Anaphase-promoting complex subunit 7	ANAPC7	66.855	16.7276	16.6035	16.5888	16.7625	16.4478	16.6686	-0.0136681	0.0452842
28S ribosomal protein S10, mitochondrial	MRPS10	22.999	16.9732	16.9993	16.8318	16.9905	16.7418	17.032	-0.0133769	0.0436809
Pyridoxine-5-phosphate oxidase	PNPO	29.988	14.2642	14.3019	14.2783	14.4625	14.1988	14.1433	-0.0132739	0.045809
NADH-ubiquinone oxidoreductase chain 5	MT-ND5	67.026	16.8584	16.6454	16.9348	16.7589	16.6276	17.0126	-0.0131925	0.0312266
Serine/threonine-protein kinase 24;Serine/threonine-protein kinase 24 36 kDa subunit;Serine/threonine-protein kinase 24 12 kDa subunit	STK24	49.307	15.0922	14.9204	14.9659	15.1947	14.8376	14.9075	-0.0128835	0.0361359
Peroxisomal acyl-coenzyme A oxidase 1	ACOX1	74.423	18.1501	17.9567	17.9314	18.1224	17.8954	17.9818	-0.0128714	0.0460367
Myristoylated alanine-rich C-kinase substrate	MARCKS	31.554	15.5131	15.1872	14.9661	15.0342	15.128	15.4656	-0.0128466	0.0207949
Acyl-coenzyme A thioesterase 2, mitochondrial;Acyl-coenzyme A thioesterase 1	ACOT2;ACOT1	53.218	17.7187	17.6181	17.4582	17.654	17.4782	17.6244	-0.0128307	0.0470818
ATP-dependent 6-phosphofructokinase, platelet type	PFKP	85.595	19.5948	19.3963	19.281	19.7491	19.1831	19.3015	-0.0127843	0.0218546
Far upstream element-binding protein 3	FUBP3	61.64	13.2845	12.8822	12.3104	12.6728	12.4891	13.277	-0.0127382	0.011374
Mitotic checkpoint protein BUB3	BUB3	37.154	17.8014	17.6392	17.5377	17.6949	17.4814	17.7645	-0.01249	0.0369114
THO complex subunit 2	THOC2	182.77	16.3268	16.3103	16.2899	16.422	16.1481	16.3196	-0.0124588	0.0532198
Coiled-coil domain-containing protein 102A	CCDC102A	62.595	10.9599	9.59526	10.0073	9.70435	10.5676	10.2536	-0.0122941	0.00848745
COP9 signalosome complex subunit 4	COPS4	46.268	17.6775	17.5318	17.2963	17.7407	17.3613	17.3669	-0.0122312	0.0244174
Xaa-Pro dipeptidase	PEPD	54.548	14.8503	14.7454	14.445	15.0485	14.2529	14.7029	-0.0120824	0.0153753
Transmembrane and ubiquitin-like domain-containing protein 2	TMUB2	33.788	13.894	13.4192	13.7935	13.7895	13.4919	13.7891	-0.0120414	0.0229585
Myeloid-associated differentiation marker	MYADM	35.273	14.6843	14.7329	14.6933	14.6735	14.6444	14.7571	-0.011803	0.116177
Peptidyl-prolyl cis-trans isomerase FKBP5;Peptidyl-prolyl cis-trans isomerase FKBP5, N-terminally processed	FKBP5	51.212	12.5602	12.501	12.1476	12.3207	12.8804	11.9722	-0.0117852	0.0132423
Sphingosine-1-phosphate lyase 1	SGPL1	63.523	15.771	15.28	15.4015	15.586	15.3176	15.5139	-0.0117092	0.0232908
SWI/SNF complex subunit SMARCC2	SMARCC2	132.88	17.043	16.7485	16.7564	16.9077	16.811	16.7944	-0.0116024	0.0381774
U5 small nuclear ribonucleoprotein 200 kDa helicase	SNRNP200	244.5	20.5357	20.3244	20.3884	20.556	20.2729	20.3849	-0.0115916	0.0380389
Thyroid receptor-interacting protein 11	TRIP11	227.58	16.9946	16.9498	16.8134	17.0323	16.7978	16.893	-0.0115738	0.045357
Bifunctional coenzyme A synthase;Phosphopantetheine adenylyltransferase;Dephospho-CoA kinase	COASY	62.328	14.6118	14.273	14.1836	14.4786	14.2318	14.3233	-0.0115719	0.0260301
Alpha-aminoadipic semialdehyde dehydrogenase	ALDH7A1	58.486	17.1869	16.9604	16.7942	17.1794	16.8044	16.9235	-0.0114142	0.0240526
Protein MON2 homolog	MON2	190.36	16.044	15.6886	16.048	16.2002	15.7309	15.8163	-0.0110531	0.0196615
Heat shock protein 105 kDa	HSPH1	96.864	18.6343	18.4003	18.2632	18.7441	18.2319	18.2887	-0.0110397	0.0188346
Microtubule-associated protein RP/EB family member 1	MAPRE1	29.999	15.6464	15.3996	15.0626	15.6628	15.1971	15.2161	-0.0108366	0.0157868
Ubiquitin carboxyl-terminal hydrolase 27;Ubiquitin carboxyl-terminal hydrolase 22	USP27X;USP22	49.63	14.2409	13.9473	14.3687	14.0473	14.1928	14.2848	-0.0107072	0.0251365
Ester hydrolase C11orf54	C11orf54	35.117	15.1219	15.0821	15.1711	15.2844	14.8241	15.2348	-0.0105801	0.0238852
Mediator of RNA polymerase II transcription subunit 22	MED22	22.22	9.50575	10.6183	10.6418	NaN	10.2448	NaN	-0.0104357	0
Cullin-associated NEDD8-dissociated protein 1	CAND1	136.37	19.8951	19.6716	19.6217	19.9623	19.5391	19.6559	-0.0103811	0.0228707
Apoptosis regulator BAX	BAX	21.184	13.3493	13.5106	13.7197	13.4557	13.3432	13.7499	-0.0102879	0.0211952
ATP synthase F(0) complex subunit B1, mitochondrial	ATP5F1	28.908	18.4108	18.261	18.2938	18.4835	18.1481	18.3032	-0.0102641	0.0323418
Tubulin-specific chaperone A	TBCA	12.855	13.2543	13.7536	13.2551	13.7077	12.8282	13.6968	-0.0101376	0.00995392
Calcium/calmodulin-dependent protein kinase type II subunit gamma	CAMK2G	62.606	12.4266	12.4661	11.8754	12.3404	11.4501	12.9472	-0.0101261	0.0070034
Elongation factor 2	EEF2	95.337	20.5891	20.4005	20.1994	20.7424	20.174	20.2424	-0.0100873	0.0158077
E3 ubiquitin-protein ligase RNF213	RNF213	591.4	20.7415	20.5243	20.4584	20.7556	20.4143	20.5242	-0.010018	0.0254151
Membrane-associated progesterone receptor component 1	PGRMC1	21.671	15.4314	15.2388	15.3657	15.3487	15.342	15.3154	-0.00993156	0.0599442
UPF0488 protein C8orf33	C8orf33	24.992	10.8381	10.9765	9.797	10.5211	10.3241	10.7369	-0.00983461	0.00827252
Polypyrimidine tract-binding protein 1	PTBP1	57.221	18.7723	18.5701	18.453	18.6662	18.3876	18.7123	-0.0097758	0.0237197
Condensin complex subunit 2	NCAPH	82.562	15.8875	15.6897	15.4156	15.9299	15.534	15.4997	-0.00974147	0.0166328
Beta-1,4-galactosyltransferase 4;N-acetyllactosamine synthase;Lactotriaosylceramide beta-1,4-galactosyltransferase	B4GALT4	40.041	17.7197	17.4245	17.5257	17.4875	17.4282	17.7251	-0.00967598	0.025847
Ferrochelatase, mitochondrial	FECH	47.862	15.6978	15.4255	15.4072	15.5448	15.3664	15.5906	-0.00957616	0.0276601
Profilin-2	PFN2	15.046	16.6655	16.5867	16.5011	16.887	16.4132	16.4248	-0.00939051	0.0191567
DNA-directed RNA polymerases I and III subunit RPAC1	POLR1C	39.249	14.4642	14.2622	14.3001	14.5512	14.2742	14.173	-0.00938988	0.0243702
Trimeric intracellular cation channel type B	TMEM38B	32.509	14.653	14.4683	14.5053	14.5836	14.5143	14.501	-0.00921853	0.0511492
Carbonyl reductase [NADPH] 1	CBR1	30.375	18.2699	18.1614	18.1011	18.47	17.9009	18.1339	-0.00920105	0.0177287
NADH dehydrogenase [ubiquinone] iron-sulfur protein 2, mitochondrial	NDUFS2	52.545	18.1391	18.0985	17.9689	18.1872	17.9092	18.0829	-0.00906372	0.0318468
WD repeat-containing protein 11	WDR11	136.68	18.0163	17.9231	17.9738	18.0075	17.7934	18.0852	-0.00902239	0.033365
Coilin	COIL	62.608	13.6711	13.0639	13.5565	13.383	13.3032	13.5783	-0.00900396	0.0146582
Serum paraoxonase/arylesterase 2	PON2	39.38	18.9004	18.744	18.8793	18.9359	18.6977	18.8631	-0.00899061	0.0354397
Exportin-T	XPOT	109.96	15.5005	15.1	15.3893	15.5886	15.2181	15.1566	-0.00880782	0.0162167
Nucleoside diphosphate kinase 3	NME3	19.015	14.4209	14.4923	14.4245	14.4691	14.3054	14.5371	-0.00871531	0.0408671
Ras GTPase-activating-like protein IQGAP3	IQGAP3	184.7	16.0808	15.6807	15.6562	16.0437	15.6534	15.6954	-0.00842603	0.0150828
Mediator of RNA polymerase II transcription subunit 23	MED23	156.47	14.5014	14.2461	14.1335	14.4211	14.1141	14.3205	-0.00839996	0.0197707
Tudor domain-containing protein 7	TDRD7	123.58	13.5871	13.2484	13.3837	13.6409	13.1698	13.3834	-0.00836658	0.0165194
Plastin-3	PLS3	70.81	18.6697	18.4298	18.1302	18.7772	18.26	18.1682	-0.00811259	0.0108952
Serine/threonine-protein kinase TAO1	TAOK1	116.07	9.7057	9.59626	10.2871	9.63479	10.3517	9.57867	-0.00797367	0.00797883
ATP-dependent RNA helicase SUPV3L1, mitochondrial	SUPV3L1	87.99	16.3107	16.0598	16.0359	16.2008	16.0678	16.1141	-0.00791931	0.0276489
Probable ATP-dependent RNA helicase DHX37	DHX37	129.54	16.8738	16.6565	16.6099	16.7713	16.6495	16.6963	-0.00768661	0.0291348
Inorganic pyrophosphatase 2, mitochondrial	PPA2	37.92	16.931	16.8179	16.7685	16.9738	16.7297	16.7911	-0.0076135	0.029204
Sterol O-acyltransferase 1	SOAT1	64.734	16.9157	16.7098	16.7047	16.8307	16.6173	16.8594	-0.00759951	0.0246304
Histone H1.4	HIST1H1E	21.865	20.9286	20.4065	20.0646	20.4983	20.4399	20.4388	-0.00758425	0.00991402
DNA-directed RNA polymerase I subunit RPA1	POLR1A	194.81	17.9533	17.7321	17.6431	17.892	17.6549	17.7589	-0.00755946	0.0219465
GPI-anchor transamidase	PIGK	45.251	15.5177	15.2173	15.2233	15.4098	15.0846	15.4414	-0.0074927	0.0164506
Leucine zipper protein 1	LUZP1	120.27	16.0943	16.0546	15.8749	16.0368	15.8858	16.0787	-0.00746028	0.0280304
GTP-binding protein Rheb	RHEB	20.497	16.8123	16.4933	16.6765	16.5669	16.5138	16.8798	-0.00719325	0.0162447
Cell division cycle protein 16 homolog	CDC16	71.655	17.5925	17.3878	17.2468	17.4685	17.2905	17.4475	-0.00687027	0.0198933
DNA fragmentation factor subunit alpha	DFFA	36.521	14.3038	14.1271	13.8424	14.3036	14.1295	13.8203	-0.00662263	0.0112007
Importin-13	IPO13	108.19	16.3129	16.1693	15.8496	16.1114	16.0381	16.1626	-0.00656509	0.015361
Y-box-binding protein 3	YBX3	40.089	13.807	13.363	13.0527	13.4722	13.2008	13.5305	-0.00637627	0.00869215
Glutaredoxin-related protein 5, mitochondrial	GLRX5	16.628	15.8047	15.8619	15.6991	15.796	15.7747	15.7761	-0.00632858	0.0448672
Nardilysin	NRD1	131.7	16.5557	16.4123	16.3655	16.8294	16.2231	16.2628	-0.00611496	0.0098732
Transmembrane 9 superfamily member 3	TM9SF3	67.887	18.0963	17.8701	18.2106	18.059	17.953	18.1468	-0.00603994	0.0174953
Proteasome activator complex subunit 3	PSME3	29.506	18.3246	18.2335	18.1142	18.3422	18.0979	18.2144	-0.00592677	0.0212043
Serine--tRNA ligase, mitochondrial	SARS2	58.282	16.829	16.5927	16.458	16.6713	16.5589	16.6317	-0.00589307	0.0172685
Pre-mRNA-processing factor 6	PRPF6	106.92	16.7146	16.564	16.5509	16.7666	16.5095	16.5362	-0.0058047	0.0199166
Ubiquitin-60S ribosomal protein L40;Ubiquitin;60S ribosomal protein L40;Ubiquitin-40S ribosomal protein S27a;Ubiquitin;40S ribosomal protein S27a;Polyubiquitin-B;Ubiquitin;Polyubiquitin-C;Ubiquitin	UBA52;RPS27A;UBB;UBC	14.728	19.0304	18.9224	18.9504	19.0404	18.8468	18.9989	-0.0057354	0.0287026
Targeting protein for Xklp2	TPX2	85.652	15.1043	15.0148	14.9914	14.9786	14.9809	15.134	-0.00565529	0.0307803
Multidrug resistance-associated protein 4	ABCC4	149.52	15.2838	15.1051	15.2939	15.3301	15.085	15.2507	-0.00564702	0.0198456
Protein-glutamine gamma-glutamyltransferase 2	TGM2	77.328	18.9206	18.7251	18.6273	19.1063	18.5411	18.6089	-0.00558217	0.0092838
NADH dehydrogenase [ubiquinone] 1 beta subcomplex subunit 10	NDUFB10	20.776	11.7947	11.434	11.1864	11.5639	11.1246	11.7099	-0.00557264	0.00734372
Transcriptional activator protein Pur-alpha	PURA	34.91	13.8319	13.3046	13.2535	13.4229	13.2511	13.6995	-0.0055383	0.00804318
E2F-associated phosphoprotein	EAPP	32.762	14.8584	14.8501	14.6682	14.8187	14.772	14.7705	-0.00517559	0.0271035
DNA primase large subunit	PRIM2	58.805	14.2226	13.6258	13.8602	14.3677	13.477	13.8485	-0.0051562	0.00543004
Histidine--tRNA ligase, cytoplasmic	HARS	57.41	16.2375	15.8357	15.8125	16.1166	15.8285	15.9257	-0.00498454	0.0101457
Elongation of very long chain fatty acids protein 5	ELOVL5	35.293	14.3922	14.4403	14.3785	14.1403	14.3717	14.6849	-0.00469176	0.0097223
Serine/threonine-protein kinase Nek9	NEK9	107.17	14.9724	14.7456	14.6873	15.1906	14.5233	14.6775	-0.00465234	0.00695398
Transcriptional activator protein Pur-beta	PURB	33.24	12.7203	11.2799	12.3555	12.6001	11.6917	12.05	-0.00461038	0.00297395
Electron transfer flavoprotein subunit beta	ETFB	27.843	17.1923	17.0906	16.8219	17.16	16.8999	17.0318	-0.00435384	0.0107451
Tropomyosin alpha-1 chain	TPM1	32.708	18.1263	17.9686	17.7445	18.2673	17.8476	17.7116	-0.00425784	0.00696903
Beta-1,4-galactosyltransferase 1;Lactose synthase A protein;N-acetyllactosamine synthase;Beta-N-acetylglucosaminylglycopeptide beta-1,4-galactosyltransferase;Beta-N-acetylglucosaminyl-glycolipid beta-1,4-galactosyltransferase;Processed beta-1,4-galactosyltransferase 1	B4GALT1	43.92	14.5954	14.4608	14.1886	14.5688	14.174	14.4894	-0.0042057	0.00813857
Plexin-D1	PLXND1	212	13.178	12.7943	12.6569	13.1193	12.647	12.8507	-0.00408363	0.00646069
CTP synthase 1	CTPS1	66.69	16.6831	16.4198	16.2873	16.7863	16.2518	16.3403	-0.00391006	0.00634422
Heterogeneous nuclear ribonucleoprotein L-like	HNRNPLL	60.082	16.8057	16.5872	16.6081	16.7876	16.5151	16.687	-0.00375303	0.0117172
S-adenosylmethionine synthase isoform type-2	MAT2A	43.66	19.1547	18.9617	18.8734	19.1908	18.8024	18.9858	-0.00362396	0.00853972
HEAT repeat-containing protein 1;HEAT repeat-containing protein 1, N-terminally processed	HEATR1	242.37	15.2271	14.8534	14.8938	15.0799	14.795	15.0887	-0.00356261	0.00766323
MICOS complex subunit MIC19	CHCHD3	26.152	18.6854	18.7709	18.5383	18.84	18.5937	18.5502	-0.00354131	0.0103344
ATP-dependent 6-phosphofructokinase, liver type	PFKL	85.018	12.7257	12.5002	12.4104	12.9576	12.5864	12.0819	-0.003438	0.00415895
Armadillo repeat-containing protein 1	ARMC1	31.28	13.2597	13.3536	12.7885	13.572	12.8455	12.9743	-0.0033261	0.00383157
Mitochondrial chaperone BCS1	BCS1L	47.534	16.835	16.6551	16.6177	16.8382	16.5177	16.7422	-0.00323613	0.00915973
ATP synthase subunit alpha, mitochondrial	ATP5A1	59.75	20.7808	20.5798	20.4978	20.6601	20.4864	20.7025	-0.00318782	0.00981717
rRNA 2-O-methyltransferase fibrillarin	FBL	33.784	19.1244	18.9424	18.8519	19.0053	18.8294	19.0746	-0.00313314	0.00951704
Pre-mRNA-processing-splicing factor 8	PRPF8	273.6	20.1814	19.9593	20.0162	20.1929	19.922	20.0329	-0.00302633	0.00966874
Tyrosine--tRNA ligase, cytoplasmic;Tyrosine--tRNA ligase, cytoplasmic, N-terminally processed	YARS	59.143	17.7604	17.5992	17.2497	17.8086	17.3315	17.4603	-0.00296847	0.00468613
Mitochondrial inner membrane protein OXA1L	OXA1L	48.547	16.1643	16.0511	16.1628	16.0342	16.1084	16.2269	-0.00290744	0.0142628
Condensin complex subunit 3	NCAPG	114.33	16.5982	16.3314	16.2945	16.659	16.2384	16.318	-0.00289917	0.00591954
AFG3-like protein 2	AFG3L2	88.583	17.4705	17.3324	17.2245	17.5051	17.1981	17.3157	-0.00284068	0.00816949
Armadillo repeat-containing X-linked protein 3	ARMCX3	42.5	17.3081	17.1068	17.1403	17.3158	17.0537	17.1772	-0.00283623	0.009524
Ribosome-binding protein 1	RRBP1	152.45	20.2462	20.0107	19.7598	19.9135	19.847	20.2483	-0.00265884	0.0046444
Pre-mRNA-processing factor 19	PRPF19	55.18	17.408	17.2415	17.0067	17.3325	17.1203	17.1957	-0.00259399	0.00645133
Keratin, type I cytoskeletal 18	KRT18	48.057	21.4566	21.3177	20.9333	21.4211	21.1014	21.1779	-0.00241852	0.0043067
Protein kish-A	TMEM167A	8.0598	15.4101	14.8396	15.3765	15.2352	15.0646	15.3193	-0.00239849	0.00393491
Suppressor of G2 allele of SKP1 homolog	SUGT1	41.024	15.3165	15.0273	14.7791	15.2277	14.881	15.0072	-0.00235875	0.00416398
Fibronectin type-III domain-containing protein 3A	FNDC3A	131.85	14.2393	14.1114	13.9516	14.2326	13.9837	14.0788	-0.00235589	0.00700639
Mitotic spindle assembly checkpoint protein MAD1	MAD1L1	83.066	14.7607	14.4721	14.5357	14.5481	14.4374	14.7763	-0.00222874	0.00550242
Flotillin-2	FLOT2	47.064	17.6415	17.2989	17.192	17.4304	17.2862	17.4096	-0.00212161	0.00486444
DnaJ homolog subfamily C member 3	DNAJC3	57.579	14.8766	14.8194	14.9693	15.0495	14.6956	14.9141	-0.00205135	0.00600882
Thioredoxin-dependent peroxide reductase, mitochondrial	PRDX3	27.692	19.3666	19.2505	19.0242	19.2783	19.0823	19.2769	-0.00124868	0.00340863
EF-hand domain-containing protein D2	EFHD2	26.697	16.855	16.7931	16.4284	17.13	16.4426	16.5006	-0.00109482	0.00138861
Nucleoporin SEH1	SEH1L	39.648	13.3925	13.2545	13.3386	13.1093	13.2584	13.6147	-0.00104173	0.00219153
Signal peptidase complex subunit 2	SPCS2	25.003	16.8164	16.6636	16.8375	16.7239	16.6181	16.9724	-0.00102552	0.00282929
Acylamino-acid-releasing enzyme	APEH	81.224	15.3353	15.0161	14.7342	15.3892	14.8657	14.8277	-0.000983238	0.00127817
Volume-regulated anion channel subunit LRRC8C	LRRC8C	92.448	11.6934	11.6883	12.1823	11.6557	11.8226	12.0829	-0.000969887	0.00153885
cAMP-specific 3,5-cyclic phosphodiesterase 4D	PDE4D	91.114	14.2902	13.8007	14.0512	14.3063	13.9485	13.8847	-0.000887871	0.00150233
Endothelial differentiation-related factor 1	EDF1	16.368	17.3108	17.0125	16.7893	17.0909	16.8986	17.1204	-0.000851313	0.00167061
Protein FAM134C	FAM134C	51.396	14.0392	13.6822	13.6092	14.0134	13.53	13.7846	-0.000831922	0.00140842
Anaphase-promoting complex subunit 5	ANAPC5	85.076	16.5045	16.1703	16.4362	16.4127	16.2756	16.4213	-0.000454585	0.00131993
ATPase WRNIP1	WRNIP1	72.132	15.5472	15.2386	15.3923	15.4895	15.219	15.4685	-0.000374794	0.00098223
Aldehyde dehydrogenase, mitochondrial	ALDH2	56.381	18.5324	18.4243	18.2268	18.5143	18.31	18.358	-0.000363668	0.00109123
G patch domain-containing protein 4	GPATCH4	50.381	11.4489	10.9588	9.92438	11.166	10.3524	10.8132	-0.000160853	0.00010328
Protein NipSnap homolog 1	NIPSNAP1	33.31	15.8354	15.6203	15.5567	15.7277	15.5078	15.7765	-0.000140508	0.000387794
Transmembrane protein 33	TMEM33	27.978	16.5473	16.2274	16.4131	16.3933	16.2995	16.4947	-7.43866e-05	0.000223271
Phosphoglycerate mutase 1;Phosphoglycerate mutase 2	PGAM1;PGAM2	28.804	18.9567	18.8337	18.8379	19.1141	18.669	18.8456	0.000129064	0.000310278
Signal peptidase complex subunit 1	SPCS1	18.298	16.2981	16.1401	15.7709	16.1066	15.9096	16.1935	0.000198046	0.000363893
Microtubule-actin cross-linking factor 1, isoforms 1/2/3/5	MACF1	838.3	20.2483	19.9198	19.9781	20.1365	19.888	20.1226	0.000274658	0.000691996
Serine/threonine-protein phosphatase 6 regulatory subunit 3	PPP6R3	97.668	17.4186	17.1052	17.0558	17.4563	16.9947	17.1296	0.000291824	0.000534331
Epoxide hydrolase 1	EPHX1	52.948	19.1427	18.9155	18.9615	19.0395	18.8878	19.0932	0.000306447	0.00107822
Methyltransferase-like protein 16	METTL16	63.62	12.7712	12.9296	12.8559	12.8951	12.849	12.8136	0.000348091	0.00220738
Acylglycerol kinase, mitochondrial	AGK	47.137	17.0775	16.7903	16.8504	16.937	16.8235	16.9589	0.000389099	0.00130837
Bifunctional arginine demethylase and lysyl-hydroxylase JMJD6	JMJD6	46.461	16.8612	16.7029	16.6297	16.8887	16.63	16.6766	0.000476837	0.00148301
Peroxiredoxin-4	PRDX4	30.54	18.0379	17.846	17.9187	18.0526	17.841	17.9109	0.00064532	0.00251935
Rho-related GTP-binding protein RhoG	RHOG	21.308	16.2818	16.027	16.1717	16.1892	15.9637	16.3299	0.000754992	0.00190032
Neuronal cell adhesion molecule	NRCAM	143.89	12.3114	12.6893	12.0412	12.7715	11.8798	12.393	0.000757217	0.000772615
Lipopolysaccharide-responsive and beige-like anchor protein	LRBA	319.1	13.8732	13.4453	13.5616	13.7116	13.7065	13.4651	0.00101248	0.00218331
EH domain-containing protein 1	EHD1	60.626	18.3216	17.9882	17.7601	18.2059	17.8921	17.9751	0.0010306	0.0017881
Flavin reductase (NADPH)	BLVRB	22.119	16.8182	16.8122	16.7273	16.9823	16.6047	16.7743	0.00118828	0.00343684
Protein MEMO1	MEMO1	33.733	12.7595	12.6018	12.4013	12.7488	12.4424	12.5757	0.00144418	0.0034618
Deoxyuridine 5-triphosphate nucleotidohydrolase, mitochondrial	DUT	26.563	11.4908	11.1606	11.2815	11.6642	10.9107	11.3623	0.00144641	0.00197371
Mitochondrial assembly of ribosomal large subunit protein 1	MALSU1	26.17	14.5231	14.3665	14.5541	14.6834	14.3319	14.4327	0.00145531	0.00398273
28S ribosomal protein S22, mitochondrial	MRPS22	41.28	17.2867	16.9741	16.8995	17.1674	16.9268	17.0704	0.00146166	0.00347191
Phosphoinositide 3-kinase regulatory subunit 4	PIK3R4	153.1	15.1973	14.8824	14.9616	15.3279	14.6614	15.0565	0.00150776	0.00228632
Ribonucleases P/MRP protein subunit POP1	POP1	114.71	16.1366	15.7947	15.7866	15.9371	15.8876	15.8977	0.00150839	0.00424384
Translocating chain-associated membrane protein 1	TRAM1	43.071	16.179	15.9016	16.0667	16.0913	15.8412	16.2196	0.0015742	0.00375173
Protein transport protein Sec24A	SEC24A	119.75	13.9698	14.0163	13.5447	14.1016	13.831	13.6032	0.00165844	0.00260458
Retinoid-inducible serine carboxypeptidase	SCPEP1	50.83	17.0153	16.9175	16.909	16.9848	16.8759	16.9863	0.00171916	0.0113471
Cohesin subunit SA-2	STAG2	141.32	13.2161	13.1106	12.7943	12.9327	13.0529	13.1407	0.00172997	0.00403332
U4/U6.U5 small nuclear ribonucleoprotein 27 kDa protein	SNRNP27	18.86	12.9629	13.1164	13.1556	13.346	12.8724	13.0226	0.00201511	0.0043513
Paraplegin	SPG7	88.234	13.5218	13.3953	13.2375	13.4298	13.2048	13.5261	0.00202688	0.00527912
Very-long-chain (3R)-3-hydroxyacyl-CoA dehydratase 3	HACD3	43.159	19.2579	18.9901	19.1159	19.1847	19.0289	19.1571	0.00222651	0.00803892
Dynactin subunit 2	DCTN2	44.23	15.0032	14.9427	14.7778	15.2264	14.7186	14.7855	0.00226021	0.00427761
Protein CIP2A	KIAA1524	102.18	14.7375	14.2628	14.3703	14.6968	14.2705	14.4102	0.00227928	0.00390905
Alpha-enolase	ENO1	47.168	21.0022	20.8863	20.5126	21.1192	20.5846	20.7044	0.00239627	0.00357513
Thioredoxin-related transmembrane protein 4	TMX4	38.952	15.3355	15.1367	15.5346	15.1961	15.3095	15.5088	0.00253963	0.00567179
Protein phosphatase 1 regulatory subunit 12A	PPP1R12A	115.28	14.8489	14.6299	14.5348	14.824	14.579	14.6185	0.00261752	0.00715867
Mannose-P-dolichol utilization defect 1 protein	MPDU1	26.638	10.0697	9.38243	NaN	9.5856	9.05853	10.5422	0.00269111	0.0013962
Williams-Beuren syndrome chromosomal region 16 protein	WBSCR16	49.996	14.3813	14.2377	14.2889	14.2797	14.1218	14.5149	0.0028073	0.00757811
Active breakpoint cluster region-related protein	ABR	97.597	15.9343	15.9879	15.7733	16.1401	15.6973	15.8668	0.00289377	0.00658522
Phosphoribosyl pyrophosphate synthase-associated protein 2	PRPSAP2	40.925	16.8829	16.6569	16.5088	16.9777	16.5574	16.5223	0.00293414	0.005274
T-complex protein 1 subunit gamma	CCT3	60.533	19.9461	19.743	19.4594	20.0714	19.5747	19.5117	0.00313568	0.00453501
Exosome complex component RRP42	EXOSC7	31.821	15.5373	15.3122	15.196	15.3687	15.216	15.4713	0.00352065	0.00929725
Leucine-rich repeat-containing protein 41	LRRC41	88.649	14.1025	14.0754	14.4467	14.2837	14.0403	14.3111	0.00352669	0.00786943
Dynactin subunit 1	DCTN1	141.69	18.0454	17.7708	17.6355	18.1012	17.5841	17.7773	0.00365067	0.00620101
Importin subunit alpha-1	KPNA2	57.861	17.9159	17.6874	17.5421	17.9269	17.5722	17.6579	0.00385729	0.00831652
Integrin alpha-6;Integrin alpha-6 heavy chain;Integrin alpha-6 light chain;Processed integrin alpha-6	ITGA6	126.6	14.0069	13.6106	13.893	13.7374	13.8055	13.9799	0.00408236	0.00972886
KRR1 small subunit processome component homolog	KRR1	43.664	15.5813	15.4139	14.9044	15.5198	15.2845	15.1087	0.00442696	0.00615743
BolA-like protein 2	BOLA2	10.116	14.2848	14.4148	14.1786	14.6671	13.8405	14.3845	0.00460784	0.00599678
Dedicator of cytokinesis protein 5	DOCK5	215.31	16.4359	16.1392	16.0129	16.438	15.9531	16.2111	0.00475407	0.00831508
Glycerol-3-phosphate dehydrogenase, mitochondrial	GPD2	80.852	18.9489	18.8008	18.8228	18.9645	18.7119	18.9104	0.00476583	0.0176696
Endoplasmic reticulum aminopeptidase 1	ERAP1	107.23	15.9426	15.6439	15.513	15.7516	15.5418	15.8204	0.00480779	0.010407
Protein diaphanous homolog 1	DIAPH1	141.35	16.4398	16.163	15.9792	16.4578	15.9482	16.1907	0.00488218	0.00806712
Multidrug resistance-associated protein 1	ABCC1	171.59	20.5719	20.3294	20.4481	20.4806	20.3986	20.4848	0.00489807	0.0216635
Reticulon-4	RTN4	129.93	17.9191	17.7895	17.6774	17.7634	17.8093	17.8282	0.00496229	0.0228851
CAD protein;Glutamine-dependent carbamoyl-phosphate synthase;Aspartate carbamoyltransferase;Dihydroorotase	CAD	242.98	19.5353	19.1435	19.066	19.5232	19.0661	19.1705	0.00502841	0.00824296
Serine beta-lactamase-like protein LACTB, mitochondrial	LACTB	60.693	16.8137	16.2625	16.2992	16.4392	16.2981	16.6531	0.00507228	0.00810638
DNA-directed RNA polymerase III subunit RPC3	POLR3C	60.611	10.5089	10.2327	9.81716	10.2404	10.1426	NaN	0.00529067	0.00649266
Ezrin	EZR	69.412	20.7267	20.567	20.4385	20.8263	20.3945	20.5275	0.00533994	0.0115567
Splicing factor 3B subunit 3	SF3B3	135.58	19.8891	19.7875	19.6092	19.9759	19.6605	19.6654	0.00535266	0.0133505
ATP-binding cassette sub-family D member 3	ABCD3	75.475	17.4065	17.2916	17.2701	17.5049	17.1064	17.3731	0.00539017	0.0143134
NADH dehydrogenase [ubiquinone] 1 alpha subcomplex subunit 9, mitochondrial	NDUFA9	42.509	17.9827	17.9052	17.9286	17.9426	17.8008	18.0896	0.00546265	0.0210597
Pyrroline-5-carboxylate reductase 2	PYCR2	33.637	17.1883	16.9197	17.0222	17.201	16.9784	16.9672	0.00546583	0.0166099
Electron transfer flavoprotein subunit alpha, mitochondrial	ETFA	35.079	17.9325	17.8047	17.6766	17.9726	17.6754	17.7822	0.00548172	0.0159349
Carbamoyl-phosphate synthase [ammonia], mitochondrial	CPS1	164.94	20.2079	20.001	20.0474	20.1353	19.9458	20.1921	0.00563622	0.0192697
Delta-1-pyrroline-5-carboxylate synthase;Glutamate 5-kinase;Gamma-glutamyl phosphate reductase	ALDH18A1	87.301	20.012	19.9134	19.8303	20.06	19.7873	19.9256	0.00570615	0.0200845
Protein QIL1	QIL1	13.087	16.0511	16.041	15.7096	15.9554	15.8569	16.0065	0.00570647	0.0157005
Lanosterol synthase	LSS	83.308	16.3942	16.1797	16.042	16.3476	16.0727	16.2135	0.00591087	0.0151077
28S ribosomal protein S25, mitochondrial	MRPS25	20.116	15.992	15.7251	15.6599	15.8419	15.7455	15.8078	0.00608508	0.0192054
Phospholipase A-2-activating protein	PLAA	87.156	16.0387	15.8722	15.7891	16.1613	15.6087	15.9484	0.00615152	0.0114777
Condensin complex subunit 1	NCAPD2	157.18	18.1962	17.9599	17.8586	18.2751	17.7909	17.9671	0.00618299	0.0117781
Dihydroxyacetone phosphate acyltransferase	GNPAT	77.187	16.2961	16.0833	16.2163	16.2729	16.1842	16.1574	0.0062561	0.0295555
Proteasomal ubiquitin receptor ADRM1	ADRM1	42.153	15.5817	15.1729	15.1832	15.6515	15.0941	15.2113	0.00637404	0.00969261
39S ribosomal protein L21, mitochondrial	MRPL21	22.814	17.8877	17.6338	17.5679	17.8145	17.5037	17.7907	0.00647545	0.015374
Phosphoglucomutase-1	PGM1	61.448	15.5956	15.6226	15.4084	15.8016	15.243	15.6018	0.00658512	0.0123053
Cyclin-T1	CCNT1	80.684	12.1466	12.1445	12.3794	12.4951	12.1399	12.0558	0.00673866	0.014337
Phosphorylase b kinase regulatory subunit alpha, skeletal muscle isoform	PHKA1	137.31	12.9517	13.1024	12.6983	12.9723	12.9778	12.8227	0.0067695	0.0175148
Mitochondrial import inner membrane translocase subunit TIM44	TIMM44	51.355	18.4307	18.3463	18.2763	18.3293	18.2481	18.4966	0.00690778	0.0270376
Selenium-binding protein 1	SELENBP1	52.39	12.3195	12.0842	11.7415	12.4339	11.5601	12.1724	0.00707022	0.00752807
Elongation factor Tu, mitochondrial	TUFM	49.541	20.0339	19.8874	19.6982	20.0102	19.7581	19.8725	0.00711377	0.0194934
Sodium/potassium-transporting ATPase subunit alpha-1	ATP1A1	112.89	19.9223	19.7486	19.6538	19.9334	19.6998	19.7128	0.00716146	0.0218803
von Willebrand factor A domain-containing protein 8	VWA8	214.82	14.1284	14.0606	14.2614	14.0609	14.2005	14.2111	0.00732994	0.0324106
Glycine dehydrogenase (decarboxylating), mitochondrial	GLDC	112.73	15.9439	15.952	15.8814	16.0811	15.759	15.9595	0.00739098	0.0256517
Histone H1.2	HIST1H1C	21.364	18.6282	18.0423	18.0758	18.2476	18.2356	18.2855	0.00744247	0.012908
Sterol-4-alpha-carboxylate 3-dehydrogenase, decarboxylating	NSDHL	41.9	18.1691	17.9855	17.963	18.1343	17.9092	18.0968	0.00755946	0.0265625
Probable ATP-dependent RNA helicase DDX23	DDX23	95.581	18.9073	18.6977	18.6135	18.8692	18.601	18.7711	0.00760523	0.0216208
Inosine triphosphate pyrophosphatase	ITPA	21.445	14.9335	14.7075	14.5316	14.8939	14.3945	14.9072	0.00768884	0.0123932
ATP-dependent RNA helicase DHX36	DHX36	114.76	17.3044	16.8818	16.8389	17.1464	16.8919	17.0101	0.00777753	0.0155529
Transgelin-2	TAGLN2	22.391	18.271	17.9654	18.0358	18.3227	17.9275	18.0462	0.00806936	0.0179807
Sarcoplasmic/endoplasmic reticulum calcium ATPase 2	ATP2A2	114.76	21.6724	21.4994	21.6503	21.6491	21.5526	21.6453	0.00834084	0.0453491
Complement component 1 Q subcomponent-binding protein, mitochondrial	C1QBP	31.362	18.8823	18.6532	18.5543	18.8835	18.5703	18.6613	0.00846926	0.0209944
Zinc finger CCHC-type and RNA-binding motif-containing protein 1	ZCRB1	24.591	13.0509	12.7413	12.8375	13.0373	12.8671	12.7507	0.00850042	0.0229627
Protein transport protein Sec16A	SEC16A	251.89	13.2847	12.9127	13.1898	13.4552	12.8214	13.1361	0.00851854	0.0131387
STEAP family member 1B;Metalloreductase STEAP1	STEAP1B;STEAP1	28.814	14.5691	14.3706	14.502	14.5264	14.2592	14.6823	0.00873375	0.02132
Latexin	LXN	25.75	13.0716	12.9617	13.0266	13.1722	12.6622	13.2523	0.00894165	0.015807
Probable ATP-dependent RNA helicase DDX20	DDX20	92.239	14.1633	13.7963	13.7684	13.9537	13.6507	14.1507	0.00902462	0.0154802
Peroxisomal multifunctional enzyme type 2;(3R)-hydroxyacyl-CoA dehydrogenase;Enoyl-CoA hydratase 2	HSD17B4	79.685	19.2885	19.0784	19.0218	19.2267	19.0091	19.1802	0.00906245	0.029103
ATP-dependent 6-phosphofructokinase, muscle type	PFKM	85.182	15.9469	15.6336	15.7671	16.0839	15.5715	15.7195	0.00912126	0.017084
SWI/SNF-related matrix-associated actin-dependent regulator of chromatin subfamily D member 2;SWI/SNF-related matrix-associated actin-dependent regulator of chromatin subfamily D member 3;SWI/SNF-related matrix-associated actin-dependent regulator of chromatin subfamily D member 1	SMARCD2;SMARCD3;SMARCD1	58.92	15.0002	14.8724	14.9573	15.2013	14.8123	14.8438	0.00912921	0.0234196
Platelet-activating factor acetylhydrolase IB subunit alpha	PAFAH1B1	46.637	17.3503	17.0198	16.8482	17.3766	16.9016	16.9683	0.00942167	0.014918
Melanoma inhibitory activity protein 3	MIA3	213.7	17.931	17.7103	17.7893	17.8991	17.7897	17.7701	0.00942548	0.0422583
26S proteasome non-ATPase regulatory subunit 8	PSMD8	39.611	16.4674	16.1248	16.0006	16.4706	16.0604	16.0901	0.00945663	0.0163234
Polynucleotide 5-hydroxyl-kinase NOL9	NOL9	79.322	12.1231	12.0524	11.8362	12.0169	11.5135	12.5098	0.00949574	0.0104219
Serine--tRNA ligase, cytoplasmic	SARS	58.777	15.6661	15.3871	15.1165	15.7834	15.1209	15.2939	0.00953197	0.0123943
Stomatin-like protein 2, mitochondrial	STOML2	38.534	17.9622	17.9034	17.7601	17.9775	17.7342	17.9426	0.00954501	0.0332981
Mitochondrial fission 1 protein	FIS1	16.937	15.5867	15.4543	15.3896	15.4627	15.3444	15.6523	0.00961685	0.0303114
ADP-ribosylation factor 1;ADP-ribosylation factor 3	ARF1;ARF3	20.697	19.1902	18.9794	19.0686	19.0799	18.8641	19.3236	0.00982475	0.0224524
Serine/arginine repetitive matrix protein 1	SRRM1	102.33	15.087	14.9291	14.7036	15.087	14.971	14.6911	0.00983111	0.0202382
WD repeat-containing protein 61;WD repeat-containing protein 61, N-terminally processed	WDR61	33.58	16.4969	16.41	16.3002	16.596	16.2868	16.3539	0.00984764	0.030186
Protein FAM114A2	FAM114A2	55.468	13.8048	13.5172	13.6797	14.0456	13.5614	13.4248	0.0100349	0.0161621
Melanophilin	MLPH	65.948	14.9123	14.6251	14.2185	14.9716	14.3325	14.4827	0.0103092	0.0122101
Protein TSSC4	TSSC4	34.325	12.8378	12.4693	12.6061	12.856	12.5106	12.5777	0.0103601	0.022946
Ribose-phosphate pyrophosphokinase 2	PRPS2	34.769	17.8323	17.5308	17.3101	17.8959	17.3734	17.435	0.0103696	0.0153537
[truncated: 1,258 more rows]
